# Supplementary material for: Investigating the current environmental situation in the Middle East and North Africa (MENA) region during the third wave of COVID-19 pandemic: urban vs. rural context
Source: BMC Public Health. 2022 Jan 26;22:177. doi: 10.1186/s12889-021-12313-3 (PMC8790551; doi:10.1186/s12889-021-12313-3)
Supplement: Supplementary file 3 — Additional file 3. [file 12889_2021_12313_MOESM3_ESM.xlsx]

## Sheet: Retail and recreation
Code	Country	Date	Retail and recreation percent change from baseline
AE	United Arab Emirates	2021-03-01	-11
AE	United Arab Emirates	2021-03-02	-11
AE	United Arab Emirates	2021-03-03	-11
AE	United Arab Emirates	2021-03-04	-11
AE	United Arab Emirates	2021-03-05	-13
AE	United Arab Emirates	2021-03-06	-11
AE	United Arab Emirates	2021-03-07	-8
AE	United Arab Emirates	2021-03-08	-11
AE	United Arab Emirates	2021-03-09	-12
AE	United Arab Emirates	2021-03-10	-11
AE	United Arab Emirates	2021-03-11	-12
AE	United Arab Emirates	2021-03-12	-13
AE	United Arab Emirates	2021-03-13	-11
AE	United Arab Emirates	2021-03-14	-8
AE	United Arab Emirates	2021-03-15	-11
AE	United Arab Emirates	2021-03-16	-12
AE	United Arab Emirates	2021-03-17	-11
AE	United Arab Emirates	2021-03-18	-11
AE	United Arab Emirates	2021-03-19	-13
AE	United Arab Emirates	2021-03-20	-11
AE	United Arab Emirates	2021-03-21	-7
AE	United Arab Emirates	2021-03-22	-11
AE	United Arab Emirates	2021-03-23	-11
AE	United Arab Emirates	2021-03-24	-10
AE	United Arab Emirates	2021-03-25	-9
AE	United Arab Emirates	2021-03-26	-12
AE	United Arab Emirates	2021-03-27	-8
AE	United Arab Emirates	2021-03-28	-4
AE	United Arab Emirates	2021-03-29	-6
AE	United Arab Emirates	2021-03-30	-6
AE	United Arab Emirates	2021-03-31	-4
AE	United Arab Emirates	2021-04-01	-6
AE	United Arab Emirates	2021-04-02	-9
AE	United Arab Emirates	2021-04-03	-5
AE	United Arab Emirates	2021-04-04	1
AE	United Arab Emirates	2021-04-05	-4
AE	United Arab Emirates	2021-04-06	-4
AE	United Arab Emirates	2021-04-07	-4
AE	United Arab Emirates	2021-04-08	-5
AE	United Arab Emirates	2021-04-09	-9
AE	United Arab Emirates	2021-04-10	-5
AE	United Arab Emirates	2021-04-11	-1
AE	United Arab Emirates	2021-04-12	-2
AE	United Arab Emirates	2021-04-13	-21
AE	United Arab Emirates	2021-04-14	-20
AE	United Arab Emirates	2021-04-15	-20
AE	United Arab Emirates	2021-04-16	-25
AE	United Arab Emirates	2021-04-17	-19
AE	United Arab Emirates	2021-04-18	-14
AE	United Arab Emirates	2021-04-19	-17
AE	United Arab Emirates	2021-04-20	-16
AE	United Arab Emirates	2021-04-21	-16
AE	United Arab Emirates	2021-04-22	-17
AE	United Arab Emirates	2021-04-23	-23
AE	United Arab Emirates	2021-04-24	-18
AE	United Arab Emirates	2021-04-25	-12
AE	United Arab Emirates	2021-04-26	-14
AE	United Arab Emirates	2021-04-27	-14
AE	United Arab Emirates	2021-04-28	-13
AE	United Arab Emirates	2021-04-29	-12
AE	United Arab Emirates	2021-04-30	-17
AE	United Arab Emirates	2021-05-01	-11
AE	United Arab Emirates	2021-05-02	-7
AE	United Arab Emirates	2021-05-03	-9
AE	United Arab Emirates	2021-05-04	-10
AE	United Arab Emirates	2021-05-05	-9
AE	United Arab Emirates	2021-05-06	-11
AE	United Arab Emirates	2021-05-07	-16
AE	United Arab Emirates	2021-05-08	-12
AE	United Arab Emirates	2021-05-09	-3
AE	United Arab Emirates	2021-05-10	0
AE	United Arab Emirates	2021-05-11	6
AE	United Arab Emirates	2021-05-12	9
AE	United Arab Emirates	2021-05-13	0
AE	United Arab Emirates	2021-05-14	-4
AE	United Arab Emirates	2021-05-15	-6
AE	United Arab Emirates	2021-05-16	-4
AE	United Arab Emirates	2021-05-17	-6
AE	United Arab Emirates	2021-05-18	-6
AE	United Arab Emirates	2021-05-19	-6
AE	United Arab Emirates	2021-05-20	-5
AE	United Arab Emirates	2021-05-21	-10
AE	United Arab Emirates	2021-05-22	-7
AE	United Arab Emirates	2021-05-23	-4
AE	United Arab Emirates	2021-05-24	-7
AE	United Arab Emirates	2021-05-25	-7
AE	United Arab Emirates	2021-05-26	-5
AE	United Arab Emirates	2021-05-27	-1
AE	United Arab Emirates	2021-05-28	-5
AE	United Arab Emirates	2021-05-29	-1
AE	United Arab Emirates	2021-05-30	0
AE	United Arab Emirates	2021-05-31	-2
AE	United Arab Emirates	2021-06-01	-1
AE	United Arab Emirates	2021-06-02	-1
AE	United Arab Emirates	2021-06-03	-1
AE	United Arab Emirates	2021-06-04	-6
AE	United Arab Emirates	2021-06-05	-3
AE	United Arab Emirates	2021-06-06	-1
AE	United Arab Emirates	2021-06-07	-4
AE	United Arab Emirates	2021-06-08	-4
AE	United Arab Emirates	2021-06-09	-3
AE	United Arab Emirates	2021-06-10	-2
AE	United Arab Emirates	2021-06-11	-8
AE	United Arab Emirates	2021-06-12	-6
AE	United Arab Emirates	2021-06-13	-3
AE	United Arab Emirates	2021-06-14	-5
AE	United Arab Emirates	2021-06-15	-6
AE	United Arab Emirates	2021-06-16	-5
AE	United Arab Emirates	2021-06-17	-7
AE	United Arab Emirates	2021-06-18	-12
AE	United Arab Emirates	2021-06-19	-9
AE	United Arab Emirates	2021-06-20	-5
AE	United Arab Emirates	2021-06-21	-8
AE	United Arab Emirates	2021-06-22	-8
AE	United Arab Emirates	2021-06-23	-8
AE	United Arab Emirates	2021-06-24	-6
AE	United Arab Emirates	2021-06-25	-12
AE	United Arab Emirates	2021-06-26	-7
AE	United Arab Emirates	2021-06-27	-3
AE	United Arab Emirates	2021-06-28	-5
AE	United Arab Emirates	2021-06-29	-7
AE	United Arab Emirates	2021-06-30	-4
EG	Egypt	2021-03-01	-16
EG	Egypt	2021-03-02	-14
EG	Egypt	2021-03-03	-18
EG	Egypt	2021-03-04	-16
EG	Egypt	2021-03-05	-8
EG	Egypt	2021-03-06	-12
EG	Egypt	2021-03-07	-13
EG	Egypt	2021-03-08	-14
EG	Egypt	2021-03-09	-13
EG	Egypt	2021-03-10	-15
EG	Egypt	2021-03-11	-15
EG	Egypt	2021-03-12	-6
EG	Egypt	2021-03-13	-10
EG	Egypt	2021-03-14	-14
EG	Egypt	2021-03-15	-14
EG	Egypt	2021-03-16	-12
EG	Egypt	2021-03-17	-13
EG	Egypt	2021-03-18	-13
EG	Egypt	2021-03-19	-2
EG	Egypt	2021-03-20	-7
EG	Egypt	2021-03-21	-9
EG	Egypt	2021-03-22	-14
EG	Egypt	2021-03-23	-15
EG	Egypt	2021-03-24	-15
EG	Egypt	2021-03-25	-14
EG	Egypt	2021-03-26	-7
EG	Egypt	2021-03-27	-12
EG	Egypt	2021-03-28	-15
EG	Egypt	2021-03-29	-13
EG	Egypt	2021-03-30	-11
EG	Egypt	2021-03-31	-11
EG	Egypt	2021-04-01	-11
EG	Egypt	2021-04-02	1
EG	Egypt	2021-04-03	-9
EG	Egypt	2021-04-04	-8
EG	Egypt	2021-04-05	-8
EG	Egypt	2021-04-06	-6
EG	Egypt	2021-04-07	-8
EG	Egypt	2021-04-08	-9
EG	Egypt	2021-04-09	1
EG	Egypt	2021-04-10	-4
EG	Egypt	2021-04-11	-3
EG	Egypt	2021-04-12	-2
EG	Egypt	2021-04-13	-31
EG	Egypt	2021-04-14	-26
EG	Egypt	2021-04-15	-27
EG	Egypt	2021-04-16	-18
EG	Egypt	2021-04-17	-19
EG	Egypt	2021-04-18	-22
EG	Egypt	2021-04-19	-20
EG	Egypt	2021-04-20	-15
EG	Egypt	2021-04-21	-17
EG	Egypt	2021-04-22	-20
EG	Egypt	2021-04-23	-10
EG	Egypt	2021-04-24	-15
EG	Egypt	2021-04-25	-17
EG	Egypt	2021-04-26	-15
EG	Egypt	2021-04-27	-14
EG	Egypt	2021-04-28	-9
EG	Egypt	2021-04-29	-18
EG	Egypt	2021-04-30	-6
EG	Egypt	2021-05-01	-11
EG	Egypt	2021-05-02	-13
EG	Egypt	2021-05-03	-18
EG	Egypt	2021-05-04	-10
EG	Egypt	2021-05-05	-10
EG	Egypt	2021-05-06	-23
EG	Egypt	2021-05-07	-15
EG	Egypt	2021-05-08	-18
EG	Egypt	2021-05-09	-15
EG	Egypt	2021-05-10	-12
EG	Egypt	2021-05-11	-4
EG	Egypt	2021-05-12	-9
EG	Egypt	2021-05-13	-24
EG	Egypt	2021-05-14	-5
EG	Egypt	2021-05-15	-12
EG	Egypt	2021-05-16	-17
EG	Egypt	2021-05-17	-11
EG	Egypt	2021-05-18	-10
EG	Egypt	2021-05-19	-11
EG	Egypt	2021-05-20	-13
EG	Egypt	2021-05-21	-1
EG	Egypt	2021-05-22	-5
EG	Egypt	2021-05-23	-7
EG	Egypt	2021-05-24	-6
EG	Egypt	2021-05-25	-4
EG	Egypt	2021-05-26	-5
EG	Egypt	2021-05-27	-6
EG	Egypt	2021-05-28	7
EG	Egypt	2021-05-29	3
EG	Egypt	2021-05-30	-2
EG	Egypt	2021-05-31	0
EG	Egypt	2021-06-01	9
EG	Egypt	2021-06-02	7
EG	Egypt	2021-06-03	3
EG	Egypt	2021-06-04	16
EG	Egypt	2021-06-05	9
EG	Egypt	2021-06-06	5
EG	Egypt	2021-06-07	8
EG	Egypt	2021-06-08	8
EG	Egypt	2021-06-09	6
EG	Egypt	2021-06-10	3
EG	Egypt	2021-06-11	15
EG	Egypt	2021-06-12	6
EG	Egypt	2021-06-13	2
EG	Egypt	2021-06-14	5
EG	Egypt	2021-06-15	7
EG	Egypt	2021-06-16	5
EG	Egypt	2021-06-17	0
EG	Egypt	2021-06-18	11
EG	Egypt	2021-06-19	4
EG	Egypt	2021-06-20	0
EG	Egypt	2021-06-21	2
EG	Egypt	2021-06-22	3
EG	Egypt	2021-06-23	3
EG	Egypt	2021-06-24	1
EG	Egypt	2021-06-25	13
EG	Egypt	2021-06-26	6
EG	Egypt	2021-06-27	2
EG	Egypt	2021-06-28	5
EG	Egypt	2021-06-29	4
EG	Egypt	2021-06-30	8
EG	Egypt	2021-07-01	2
EG	Egypt	2021-07-02	16
EG	Egypt	2021-07-03	9
EG	Egypt	2021-07-04	7
EG	Egypt	2021-07-05	11
EG	Egypt	2021-07-06	12
EG	Egypt	2021-07-07	11
EG	Egypt	2021-07-08	6
EG	Egypt	2021-07-09	21
EG	Egypt	2021-07-10	12
EG	Egypt	2021-07-11	5
EG	Egypt	2021-07-12	10
EG	Egypt	2021-07-13	12
EG	Egypt	2021-07-14	14
EG	Egypt	2021-07-15	11
EG	Egypt	2021-07-16	24
EG	Egypt	2021-07-17	20
EG	Egypt	2021-07-18	18
EG	Egypt	2021-07-19	0
EG	Egypt	2021-07-20	2
EG	Egypt	2021-07-21	2
EG	Egypt	2021-07-22	-3
EG	Egypt	2021-07-23	17
EG	Egypt	2021-07-24	7
EG	Egypt	2021-07-25	5
EG	Egypt	2021-07-26	10
EG	Egypt	2021-07-27	11
EG	Egypt	2021-07-28	10
EG	Egypt	2021-07-29	6
EG	Egypt	2021-07-30	21
EG	Egypt	2021-07-31	13
EG	Egypt	2021-08-01	11
EG	Egypt	2021-08-02	16
EG	Egypt	2021-08-03	16
EG	Egypt	2021-08-04	13
EG	Egypt	2021-08-05	10
EG	Egypt	2021-08-06	24
EG	Egypt	2021-08-07	13
EG	Egypt	2021-08-08	12
EG	Egypt	2021-08-09	15
EG	Egypt	2021-08-10	16
EG	Egypt	2021-08-11	15
EG	Egypt	2021-08-12	7
EG	Egypt	2021-08-13	22
EG	Egypt	2021-08-14	11
EG	Egypt	2021-08-15	10
EG	Egypt	2021-08-16	13
EG	Egypt	2021-08-17	10
EG	Egypt	2021-08-18	10
EG	Egypt	2021-08-19	7
EG	Egypt	2021-08-20	19
EG	Egypt	2021-08-21	13
EG	Egypt	2021-08-22	9
EG	Egypt	2021-08-23	12
EG	Egypt	2021-08-24	10
EG	Egypt	2021-08-25	12
EG	Egypt	2021-08-26	7
EG	Egypt	2021-08-27	20
EG	Egypt	2021-08-28	11
EG	Egypt	2021-08-29	7
EG	Egypt	2021-08-30	11
EG	Egypt	2021-08-31	13
EG	Egypt	2021-09-01	14
EG	Egypt	2021-09-02	11
EG	Egypt	2021-09-03	25
EG	Egypt	2021-09-04	16
EG	Egypt	2021-09-05	11
EG	Egypt	2021-09-06	15
EG	Egypt	2021-09-07	15
EG	Egypt	2021-09-08	13
EG	Egypt	2021-09-09	10
EG	Egypt	2021-09-10	26
EG	Egypt	2021-09-11	16
EG	Egypt	2021-09-12	11
EG	Egypt	2021-09-13	13
EG	Egypt	2021-09-14	15
EG	Egypt	2021-09-15	14
EG	Egypt	2021-09-16	10
EG	Egypt	2021-09-17	26
EG	Egypt	2021-09-18	16
EG	Egypt	2021-09-19	11
EG	Egypt	2021-09-20	13
EG	Egypt	2021-09-21	12
EG	Egypt	2021-09-22	13
EG	Egypt	2021-09-23	11
EG	Egypt	2021-09-24	26
EG	Egypt	2021-09-25	14
EG	Egypt	2021-09-26	11
EG	Egypt	2021-09-27	14
EG	Egypt	2021-09-28	15
EG	Egypt	2021-09-29	14
EG	Egypt	2021-09-30	12
EG	Egypt	2021-10-01	31
EG	Egypt	2021-10-02	21
EG	Egypt	2021-10-03	16
EG	Egypt	2021-10-04	18
EG	Egypt	2021-10-05	20
EG	Egypt	2021-10-06	22
EG	Egypt	2021-10-07	15
EG	Egypt	2021-10-08	31
EG	Egypt	2021-10-09	22
EG	Egypt	2021-10-10	16
EG	Egypt	2021-10-11	15
EG	Egypt	2021-10-12	16
EG	Egypt	2021-10-13	15
EG	Egypt	2021-10-14	13
EG	Egypt	2021-10-15	29
EG	Egypt	2021-01-01	-10
EG	Egypt	2021-01-02	-14
EG	Egypt	2021-01-03	-17
EG	Egypt	2021-01-04	-18
EG	Egypt	2021-01-05	-16
EG	Egypt	2021-01-06	-15
EG	Egypt	2021-01-07	-21
EG	Egypt	2021-01-08	-9
EG	Egypt	2021-01-09	-13
EG	Egypt	2021-01-10	-16
EG	Egypt	2021-01-11	-15
EG	Egypt	2021-01-12	-17
EG	Egypt	2021-01-13	-24
EG	Egypt	2021-01-14	-37
EG	Egypt	2021-01-15	-18
EG	Egypt	2021-01-16	-20
EG	Egypt	2021-01-17	-34
EG	Egypt	2021-01-18	-27
EG	Egypt	2021-01-19	-32
EG	Egypt	2021-01-20	-27
EG	Egypt	2021-01-21	-27
EG	Egypt	2021-01-22	-15
EG	Egypt	2021-01-23	-18
EG	Egypt	2021-01-24	-19
EG	Egypt	2021-01-25	-18
EG	Egypt	2021-01-26	-18
EG	Egypt	2021-01-27	-20
EG	Egypt	2021-01-28	-26
EG	Egypt	2021-01-29	-12
EG	Egypt	2021-01-30	-16
EG	Egypt	2021-01-31	-19
EG	Egypt	2021-02-01	-14
EG	Egypt	2021-02-02	-15
EG	Egypt	2021-02-03	-20
EG	Egypt	2021-02-04	-30
EG	Egypt	2021-02-05	-13
EG	Egypt	2021-02-06	-17
EG	Egypt	2021-02-07	-21
EG	Egypt	2021-02-08	-21
EG	Egypt	2021-02-09	-16
EG	Egypt	2021-02-10	-18
EG	Egypt	2021-02-11	-23
EG	Egypt	2021-02-12	-8
EG	Egypt	2021-02-13	-14
EG	Egypt	2021-02-14	-16
EG	Egypt	2021-02-15	-18
EG	Egypt	2021-02-16	-44
EG	Egypt	2021-02-17	-50
EG	Egypt	2021-02-18	-31
EG	Egypt	2021-02-19	-18
EG	Egypt	2021-02-20	-16
EG	Egypt	2021-02-21	-19
EG	Egypt	2021-02-22	-21
EG	Egypt	2021-02-23	-34
EG	Egypt	2021-02-24	-22
EG	Egypt	2021-02-25	-23
EG	Egypt	2021-02-26	-12
EG	Egypt	2021-02-27	-15
EG	Egypt	2021-02-28	-18
EG	Egypt	2021-07-01	9
EG	Egypt	2021-07-02	26
EG	Egypt	2021-07-03	19
EG	Egypt	2021-07-04	11
EG	Egypt	2021-07-05	16
EG	Egypt	2021-07-06	17
EG	Egypt	2021-07-07	15
EG	Egypt	2021-07-08	9
EG	Egypt	2021-07-09	27
EG	Egypt	2021-07-10	21
EG	Egypt	2021-07-11	10
EG	Egypt	2021-07-12	17
EG	Egypt	2021-07-13	18
EG	Egypt	2021-07-14	16
EG	Egypt	2021-07-15	10
EG	Egypt	2021-07-16	28
EG	Egypt	2021-07-17	28
EG	Egypt	2021-07-18	27
EG	Egypt	2021-07-19	12
EG	Egypt	2021-07-20	17
EG	Egypt	2021-07-21	20
EG	Egypt	2021-07-22	15
EG	Egypt	2021-07-23	35
EG	Egypt	2021-07-24	23
EG	Egypt	2021-07-25	16
EG	Egypt	2021-07-26	22
EG	Egypt	2021-07-27	21
EG	Egypt	2021-07-28	16
EG	Egypt	2021-07-29	9
EG	Egypt	2021-07-30	27
EG	Egypt	2021-07-31	21
EG	Egypt	2021-08-01	17
EG	Egypt	2021-08-02	24
EG	Egypt	2021-08-03	24
EG	Egypt	2021-08-04	20
EG	Egypt	2021-08-05	14
EG	Egypt	2021-08-06	33
EG	Egypt	2021-08-07	25
EG	Egypt	2021-08-08	20
EG	Egypt	2021-08-09	24
EG	Egypt	2021-08-10	25
EG	Egypt	2021-08-11	22
EG	Egypt	2021-08-12	15
EG	Egypt	2021-08-13	33
EG	Egypt	2021-08-14	22
EG	Egypt	2021-08-15	17
EG	Egypt	2021-08-16	22
EG	Egypt	2021-08-17	18
EG	Egypt	2021-08-18	15
EG	Egypt	2021-08-19	10
EG	Egypt	2021-08-20	26
EG	Egypt	2021-08-21	22
EG	Egypt	2021-08-22	16
EG	Egypt	2021-08-23	20
EG	Egypt	2021-08-24	18
EG	Egypt	2021-08-25	18
EG	Egypt	2021-08-26	11
EG	Egypt	2021-08-27	27
EG	Egypt	2021-08-28	20
EG	Egypt	2021-08-29	13
EG	Egypt	2021-08-30	18
EG	Egypt	2021-08-31	19
EG	Egypt	2021-09-01	19
EG	Egypt	2021-09-02	13
EG	Egypt	2021-09-03	32
EG	Egypt	2021-09-04	23
EG	Egypt	2021-09-05	17
EG	Egypt	2021-09-06	22
EG	Egypt	2021-09-07	22
EG	Egypt	2021-09-08	17
EG	Egypt	2021-09-09	13
EG	Egypt	2021-09-10	32
EG	Egypt	2021-09-11	24
EG	Egypt	2021-09-12	16
EG	Egypt	2021-09-13	21
EG	Egypt	2021-09-14	22
EG	Egypt	2021-09-15	19
EG	Egypt	2021-09-16	14
EG	Egypt	2021-09-17	35
EG	Egypt	2021-09-18	26
EG	Egypt	2021-09-19	17
EG	Egypt	2021-09-20	20
EG	Egypt	2021-09-21	19
EG	Egypt	2021-09-22	18
EG	Egypt	2021-09-23	14
EG	Egypt	2021-09-24	34
EG	Egypt	2021-09-25	24
EG	Egypt	2021-09-26	17
EG	Egypt	2021-09-27	20
EG	Egypt	2021-09-28	21
EG	Egypt	2021-09-29	18
EG	Egypt	2021-09-30	14
EG	Egypt	2021-10-01	40
EG	Egypt	2021-10-02	31
EG	Egypt	2021-10-03	23
EG	Egypt	2021-10-04	26
EG	Egypt	2021-10-05	27
EG	Egypt	2021-10-06	28
EG	Egypt	2021-10-07	24
EG	Egypt	2021-10-08	44
EG	Egypt	2021-10-09	32
EG	Egypt	2021-10-10	23
EG	Egypt	2021-10-11	22
EG	Egypt	2021-10-12	22
EG	Egypt	2021-10-13	19
EG	Egypt	2021-10-14	14
EG	Egypt	2021-10-15	32
EG	Egypt	2021-01-01	-13
EG	Egypt	2021-01-02	-18
EG	Egypt	2021-01-03	-18
EG	Egypt	2021-01-04	-20
EG	Egypt	2021-01-05	-17
EG	Egypt	2021-01-06	-16
EG	Egypt	2021-01-07	-21
EG	Egypt	2021-01-08	-15
EG	Egypt	2021-01-09	-17
EG	Egypt	2021-01-10	-16
EG	Egypt	2021-01-11	-19
EG	Egypt	2021-01-12	-20
EG	Egypt	2021-01-13	-25
EG	Egypt	2021-01-14	-24
EG	Egypt	2021-01-15	-18
EG	Egypt	2021-01-16	-22
EG	Egypt	2021-01-17	-25
EG	Egypt	2021-01-18	-24
EG	Egypt	2021-01-19	-24
EG	Egypt	2021-01-20	-26
EG	Egypt	2021-01-21	-25
EG	Egypt	2021-01-22	-19
EG	Egypt	2021-01-23	-21
EG	Egypt	2021-01-24	-20
EG	Egypt	2021-01-25	-22
EG	Egypt	2021-01-26	-21
EG	Egypt	2021-01-27	-20
EG	Egypt	2021-01-28	-24
EG	Egypt	2021-01-29	-18
EG	Egypt	2021-01-30	-20
EG	Egypt	2021-01-31	-18
EG	Egypt	2021-02-01	-17
EG	Egypt	2021-02-02	-15
EG	Egypt	2021-02-03	-20
EG	Egypt	2021-02-04	-26
EG	Egypt	2021-02-05	-16
EG	Egypt	2021-02-06	-18
EG	Egypt	2021-02-07	-20
EG	Egypt	2021-02-08	-20
EG	Egypt	2021-02-09	-17
EG	Egypt	2021-02-10	-19
EG	Egypt	2021-02-11	-21
EG	Egypt	2021-02-12	-13
EG	Egypt	2021-02-13	-16
EG	Egypt	2021-02-14	-15
EG	Egypt	2021-02-15	-19
EG	Egypt	2021-02-16	-31
EG	Egypt	2021-02-17	-39
EG	Egypt	2021-02-18	-25
EG	Egypt	2021-02-19	-19
EG	Egypt	2021-02-20	-15
EG	Egypt	2021-02-21	-17
EG	Egypt	2021-02-22	-20
EG	Egypt	2021-02-23	-27
EG	Egypt	2021-02-24	-20
EG	Egypt	2021-02-25	-19
EG	Egypt	2021-02-26	-13
EG	Egypt	2021-02-27	-15
EG	Egypt	2021-02-28	-15
EG	Egypt	2021-07-01	-5
EG	Egypt	2021-07-02	5
EG	Egypt	2021-07-03	2
EG	Egypt	2021-07-04	3
EG	Egypt	2021-07-05	6
EG	Egypt	2021-07-06	7
EG	Egypt	2021-07-07	6
EG	Egypt	2021-07-08	3
EG	Egypt	2021-07-09	13
EG	Egypt	2021-07-10	8
EG	Egypt	2021-07-11	2
EG	Egypt	2021-07-12	5
EG	Egypt	2021-07-13	8
EG	Egypt	2021-07-14	9
EG	Egypt	2021-07-15	7
EG	Egypt	2021-07-16	13
EG	Egypt	2021-07-17	10
EG	Egypt	2021-07-18	7
EG	Egypt	2021-07-19	-18
EG	Egypt	2021-07-20	-16
EG	Egypt	2021-07-21	-18
EG	Egypt	2021-07-22	-21
EG	Egypt	2021-07-23	-7
EG	Egypt	2021-07-24	-9
EG	Egypt	2021-07-25	-6
EG	Egypt	2021-07-26	-1
EG	Egypt	2021-07-27	2
EG	Egypt	2021-07-28	1
EG	Egypt	2021-07-29	-1
EG	Egypt	2021-07-30	9
EG	Egypt	2021-07-31	5
EG	Egypt	2021-08-01	4
EG	Egypt	2021-08-02	7
EG	Egypt	2021-08-03	8
EG	Egypt	2021-08-04	5
EG	Egypt	2021-08-05	3
EG	Egypt	2021-08-06	10
EG	Egypt	2021-08-07	4
EG	Egypt	2021-08-08	5
EG	Egypt	2021-08-09	6
EG	Egypt	2021-08-10	7
EG	Egypt	2021-08-11	6
EG	Egypt	2021-08-12	-2
EG	Egypt	2021-08-13	7
EG	Egypt	2021-08-14	1
EG	Egypt	2021-08-15	3
EG	Egypt	2021-08-16	4
EG	Egypt	2021-08-17	2
EG	Egypt	2021-08-18	1
EG	Egypt	2021-08-19	0
EG	Egypt	2021-08-20	6
EG	Egypt	2021-08-21	4
EG	Egypt	2021-08-22	1
EG	Egypt	2021-08-23	2
EG	Egypt	2021-08-24	2
EG	Egypt	2021-08-25	3
EG	Egypt	2021-08-26	0
EG	Egypt	2021-08-27	7
EG	Egypt	2021-08-28	3
EG	Egypt	2021-08-29	1
EG	Egypt	2021-08-30	3
EG	Egypt	2021-08-31	6
EG	Egypt	2021-09-01	7
EG	Egypt	2021-09-02	5
EG	Egypt	2021-09-03	13
EG	Egypt	2021-09-04	8
EG	Egypt	2021-09-05	5
EG	Egypt	2021-09-06	6
EG	Egypt	2021-09-07	8
EG	Egypt	2021-09-08	6
EG	Egypt	2021-09-09	3
EG	Egypt	2021-09-10	14
EG	Egypt	2021-09-11	9
EG	Egypt	2021-09-12	6
EG	Egypt	2021-09-13	5
EG	Egypt	2021-09-14	7
EG	Egypt	2021-09-15	7
EG	Egypt	2021-09-16	4
EG	Egypt	2021-09-17	15
EG	Egypt	2021-09-18	9
EG	Egypt	2021-09-19	6
EG	Egypt	2021-09-20	6
EG	Egypt	2021-09-21	5
EG	Egypt	2021-09-22	6
EG	Egypt	2021-09-23	5
EG	Egypt	2021-09-24	15
EG	Egypt	2021-09-25	8
EG	Egypt	2021-09-26	6
EG	Egypt	2021-09-27	7
EG	Egypt	2021-09-28	8
EG	Egypt	2021-09-29	7
EG	Egypt	2021-09-30	8
EG	Egypt	2021-10-01	22
EG	Egypt	2021-10-02	15
EG	Egypt	2021-10-03	12
EG	Egypt	2021-10-04	11
EG	Egypt	2021-10-05	14
EG	Egypt	2021-10-06	15
EG	Egypt	2021-10-07	8
EG	Egypt	2021-10-08	19
EG	Egypt	2021-10-09	15
EG	Egypt	2021-10-10	12
EG	Egypt	2021-10-11	9
EG	Egypt	2021-10-12	10
EG	Egypt	2021-10-13	10
EG	Egypt	2021-10-14	9
EG	Egypt	2021-10-15	21
IQ	Iraq	2021-01-01	7
IQ	Iraq	2021-01-02	7
IQ	Iraq	2021-01-03	9
IQ	Iraq	2021-01-04	5
IQ	Iraq	2021-01-05	7
IQ	Iraq	2021-01-06	14
IQ	Iraq	2021-01-07	5
IQ	Iraq	2021-01-08	8
IQ	Iraq	2021-01-09	9
IQ	Iraq	2021-01-10	14
IQ	Iraq	2021-01-11	10
IQ	Iraq	2021-01-12	9
IQ	Iraq	2021-01-13	10
IQ	Iraq	2021-01-14	2
IQ	Iraq	2021-01-15	7
IQ	Iraq	2021-01-16	8
IQ	Iraq	2021-01-17	10
IQ	Iraq	2021-01-18	8
IQ	Iraq	2021-01-19	7
IQ	Iraq	2021-01-20	5
IQ	Iraq	2021-01-21	-1
IQ	Iraq	2021-01-22	2
IQ	Iraq	2021-01-23	5
IQ	Iraq	2021-01-24	9
IQ	Iraq	2021-01-25	8
IQ	Iraq	2021-01-26	10
IQ	Iraq	2021-01-27	12
IQ	Iraq	2021-01-28	8
IQ	Iraq	2021-01-29	7
IQ	Iraq	2021-01-30	16
IQ	Iraq	2021-01-31	17
IQ	Iraq	2021-02-01	17
IQ	Iraq	2021-02-02	19
IQ	Iraq	2021-02-03	10
IQ	Iraq	2021-02-04	4
IQ	Iraq	2021-02-05	-4
IQ	Iraq	2021-02-06	-3
IQ	Iraq	2021-02-07	9
IQ	Iraq	2021-02-08	11
IQ	Iraq	2021-02-09	17
IQ	Iraq	2021-02-10	16
IQ	Iraq	2021-02-11	10
IQ	Iraq	2021-02-12	11
IQ	Iraq	2021-02-13	13
IQ	Iraq	2021-02-14	22
IQ	Iraq	2021-02-15	14
IQ	Iraq	2021-02-16	17
IQ	Iraq	2021-02-17	20
IQ	Iraq	2021-02-18	-2
IQ	Iraq	2021-02-19	-38
IQ	Iraq	2021-02-20	-34
IQ	Iraq	2021-02-21	-29
IQ	Iraq	2021-02-22	4
IQ	Iraq	2021-02-23	5
IQ	Iraq	2021-02-24	3
IQ	Iraq	2021-02-25	2
IQ	Iraq	2021-02-26	-29
IQ	Iraq	2021-02-27	-22
IQ	Iraq	2021-02-28	-18
IQ	Iraq	2021-03-01	15
IQ	Iraq	2021-03-02	17
IQ	Iraq	2021-03-03	19
IQ	Iraq	2021-03-04	10
IQ	Iraq	2021-03-05	-24
IQ	Iraq	2021-03-06	-17
IQ	Iraq	2021-03-07	-11
IQ	Iraq	2021-03-08	14
IQ	Iraq	2021-03-09	14
IQ	Iraq	2021-03-10	10
IQ	Iraq	2021-03-11	9
IQ	Iraq	2021-03-12	-20
IQ	Iraq	2021-03-13	-8
IQ	Iraq	2021-03-14	-3
IQ	Iraq	2021-03-15	20
IQ	Iraq	2021-03-16	22
IQ	Iraq	2021-03-17	21
IQ	Iraq	2021-03-18	12
IQ	Iraq	2021-03-19	-10
IQ	Iraq	2021-03-20	4
IQ	Iraq	2021-03-21	-9
IQ	Iraq	2021-03-22	12
IQ	Iraq	2021-03-23	15
IQ	Iraq	2021-03-24	19
IQ	Iraq	2021-03-25	16
IQ	Iraq	2021-03-26	-8
IQ	Iraq	2021-03-27	3
IQ	Iraq	2021-03-28	26
IQ	Iraq	2021-03-29	24
IQ	Iraq	2021-03-30	28
IQ	Iraq	2021-03-31	33
IQ	Iraq	2021-04-01	25
IQ	Iraq	2021-04-02	2
IQ	Iraq	2021-04-03	13
IQ	Iraq	2021-04-04	38
IQ	Iraq	2021-04-05	37
IQ	Iraq	2021-04-06	36
IQ	Iraq	2021-04-07	34
IQ	Iraq	2021-04-08	22
IQ	Iraq	2021-04-09	0
IQ	Iraq	2021-04-10	12
IQ	Iraq	2021-04-11	40
IQ	Iraq	2021-04-12	40
IQ	Iraq	2021-04-13	18
IQ	Iraq	2021-04-14	8
IQ	Iraq	2021-04-15	1
IQ	Iraq	2021-04-16	-9
IQ	Iraq	2021-04-17	-2
IQ	Iraq	2021-04-18	16
IQ	Iraq	2021-04-19	14
IQ	Iraq	2021-04-20	16
IQ	Iraq	2021-04-21	16
IQ	Iraq	2021-04-22	7
IQ	Iraq	2021-04-23	0
IQ	Iraq	2021-04-24	3
IQ	Iraq	2021-04-25	19
IQ	Iraq	2021-04-26	17
IQ	Iraq	2021-04-27	22
IQ	Iraq	2021-04-28	25
IQ	Iraq	2021-04-29	18
IQ	Iraq	2021-04-30	11
IQ	Iraq	2021-05-01	14
IQ	Iraq	2021-05-02	31
IQ	Iraq	2021-05-03	31
IQ	Iraq	2021-05-04	33
IQ	Iraq	2021-05-05	29
IQ	Iraq	2021-05-06	21
IQ	Iraq	2021-05-07	16
IQ	Iraq	2021-05-08	18
IQ	Iraq	2021-05-09	36
IQ	Iraq	2021-05-10	39
IQ	Iraq	2021-05-11	48
IQ	Iraq	2021-05-12	22
IQ	Iraq	2021-05-13	1
IQ	Iraq	2021-05-14	31
IQ	Iraq	2021-05-15	33
IQ	Iraq	2021-05-16	43
IQ	Iraq	2021-05-17	44
IQ	Iraq	2021-05-18	44
IQ	Iraq	2021-05-19	42
IQ	Iraq	2021-05-20	32
IQ	Iraq	2021-05-21	36
IQ	Iraq	2021-05-22	36
IQ	Iraq	2021-05-23	45
IQ	Iraq	2021-05-24	44
IQ	Iraq	2021-05-25	47
IQ	Iraq	2021-05-26	49
IQ	Iraq	2021-05-27	43
IQ	Iraq	2021-05-28	51
IQ	Iraq	2021-05-29	52
IQ	Iraq	2021-05-30	58
IQ	Iraq	2021-05-31	59
IQ	Iraq	2021-06-01	64
IQ	Iraq	2021-06-02	63
IQ	Iraq	2021-06-03	55
IQ	Iraq	2021-06-04	58
IQ	Iraq	2021-06-05	57
IQ	Iraq	2021-06-06	60
IQ	Iraq	2021-06-07	59
IQ	Iraq	2021-06-08	63
IQ	Iraq	2021-06-09	62
IQ	Iraq	2021-06-10	51
IQ	Iraq	2021-06-11	52
IQ	Iraq	2021-06-12	49
IQ	Iraq	2021-06-13	51
IQ	Iraq	2021-06-14	51
IQ	Iraq	2021-06-15	51
IQ	Iraq	2021-06-16	50
IQ	Iraq	2021-06-17	37
IQ	Iraq	2021-06-18	40
IQ	Iraq	2021-06-19	38
IQ	Iraq	2021-06-20	42
IQ	Iraq	2021-06-21	41
IQ	Iraq	2021-06-22	45
IQ	Iraq	2021-06-23	45
IQ	Iraq	2021-06-24	40
IQ	Iraq	2021-06-25	44
IQ	Iraq	2021-06-26	44
IQ	Iraq	2021-06-27	47
IQ	Iraq	2021-06-28	50
IQ	Iraq	2021-06-29	52
IQ	Iraq	2021-06-30	57
IQ	Iraq	2021-07-01	49
IQ	Iraq	2021-07-02	52
IQ	Iraq	2021-07-03	54
IQ	Iraq	2021-07-04	60
IQ	Iraq	2021-07-05	63
IQ	Iraq	2021-07-06	67
IQ	Iraq	2021-07-07	66
IQ	Iraq	2021-07-08	53
IQ	Iraq	2021-07-09	56
IQ	Iraq	2021-07-10	56
IQ	Iraq	2021-07-11	59
IQ	Iraq	2021-07-12	61
IQ	Iraq	2021-07-13	65
IQ	Iraq	2021-07-14	65
IQ	Iraq	2021-07-15	54
IQ	Iraq	2021-07-16	60
IQ	Iraq	2021-07-17	62
IQ	Iraq	2021-07-18	69
IQ	Iraq	2021-07-19	64
IQ	Iraq	2021-07-20	51
IQ	Iraq	2021-07-21	49
IQ	Iraq	2021-07-22	40
IQ	Iraq	2021-07-23	52
IQ	Iraq	2021-07-24	50
IQ	Iraq	2021-07-25	54
IQ	Iraq	2021-07-26	53
IQ	Iraq	2021-07-27	58
IQ	Iraq	2021-07-28	61
IQ	Iraq	2021-07-29	53
IQ	Iraq	2021-07-30	54
IQ	Iraq	2021-07-31	58
IQ	Iraq	2021-08-01	63
IQ	Iraq	2021-08-02	62
IQ	Iraq	2021-08-03	68
IQ	Iraq	2021-08-04	69
IQ	Iraq	2021-08-05	56
IQ	Iraq	2021-08-06	57
IQ	Iraq	2021-08-07	62
IQ	Iraq	2021-08-08	67
IQ	Iraq	2021-08-09	66
IQ	Iraq	2021-08-10	70
IQ	Iraq	2021-08-11	67
IQ	Iraq	2021-08-12	54
IQ	Iraq	2021-08-13	58
IQ	Iraq	2021-08-14	61
IQ	Iraq	2021-08-15	67
IQ	Iraq	2021-08-16	65
IQ	Iraq	2021-08-17	69
IQ	Iraq	2021-08-18	66
IQ	Iraq	2021-08-19	27
IQ	Iraq	2021-08-20	51
IQ	Iraq	2021-08-21	56
IQ	Iraq	2021-08-22	58
IQ	Iraq	2021-08-23	59
IQ	Iraq	2021-08-24	62
IQ	Iraq	2021-08-25	62
IQ	Iraq	2021-08-26	52
IQ	Iraq	2021-08-27	54
IQ	Iraq	2021-08-28	55
IQ	Iraq	2021-08-29	62
IQ	Iraq	2021-08-30	67
IQ	Iraq	2021-08-31	73
IQ	Iraq	2021-09-01	72
IQ	Iraq	2021-09-02	60
IQ	Iraq	2021-09-03	65
IQ	Iraq	2021-09-04	68
IQ	Iraq	2021-09-05	72
IQ	Iraq	2021-09-06	70
IQ	Iraq	2021-09-07	74
IQ	Iraq	2021-09-08	73
IQ	Iraq	2021-09-09	62
IQ	Iraq	2021-09-10	68
IQ	Iraq	2021-09-11	69
IQ	Iraq	2021-09-12	73
IQ	Iraq	2021-09-13	73
IQ	Iraq	2021-09-14	76
IQ	Iraq	2021-09-15	73
IQ	Iraq	2021-09-16	61
IQ	Iraq	2021-09-17	67
IQ	Iraq	2021-09-18	67
IQ	Iraq	2021-09-19	70
IQ	Iraq	2021-09-20	72
IQ	Iraq	2021-09-21	76
IQ	Iraq	2021-09-22	76
IQ	Iraq	2021-09-23	64
IQ	Iraq	2021-09-24	71
IQ	Iraq	2021-09-25	67
IQ	Iraq	2021-09-26	71
IQ	Iraq	2021-09-27	73
IQ	Iraq	2021-09-28	65
IQ	Iraq	2021-09-29	82
IQ	Iraq	2021-09-30	74
IQ	Iraq	2021-10-01	81
IQ	Iraq	2021-10-02	79
IQ	Iraq	2021-10-03	81
IQ	Iraq	2021-10-04	80
IQ	Iraq	2021-10-05	88
IQ	Iraq	2021-10-06	84
IQ	Iraq	2021-10-07	73
IQ	Iraq	2021-10-08	79
IQ	Iraq	2021-10-09	74
IQ	Iraq	2021-10-10	40
IQ	Iraq	2021-10-11	79
IQ	Iraq	2021-10-12	83
IQ	Iraq	2021-10-13	84
IQ	Iraq	2021-10-14	72
IQ	Iraq	2021-10-15	80
LY	Libya	2021-01-01	23
LY	Libya	2021-01-02	30
LY	Libya	2021-01-03	34
LY	Libya	2021-01-04	34
LY	Libya	2021-01-05	35
LY	Libya	2021-01-06	33
LY	Libya	2021-01-07	37
LY	Libya	2021-01-08	27
LY	Libya	2021-01-09	36
LY	Libya	2021-01-10	43
LY	Libya	2021-01-11	42
LY	Libya	2021-01-12	42
LY	Libya	2021-01-13	37
LY	Libya	2021-01-14	37
LY	Libya	2021-01-15	19
LY	Libya	2021-01-16	26
LY	Libya	2021-01-17	34
LY	Libya	2021-01-18	34
LY	Libya	2021-01-19	37
LY	Libya	2021-01-20	37
LY	Libya	2021-01-21	36
LY	Libya	2021-01-22	26
LY	Libya	2021-01-23	33
LY	Libya	2021-01-24	40
LY	Libya	2021-01-25	39
LY	Libya	2021-01-26	36
LY	Libya	2021-01-27	36
LY	Libya	2021-01-28	35
LY	Libya	2021-01-29	30
LY	Libya	2021-01-30	38
LY	Libya	2021-01-31	44
LY	Libya	2021-02-01	45
LY	Libya	2021-02-02	48
LY	Libya	2021-02-03	37
LY	Libya	2021-02-04	33
LY	Libya	2021-02-05	23
LY	Libya	2021-02-06	30
LY	Libya	2021-02-07	34
LY	Libya	2021-02-08	38
LY	Libya	2021-02-09	44
LY	Libya	2021-02-10	42
LY	Libya	2021-02-11	42
LY	Libya	2021-02-12	29
LY	Libya	2021-02-13	42
LY	Libya	2021-02-14	47
LY	Libya	2021-02-15	37
LY	Libya	2021-02-16	48
LY	Libya	2021-02-17	39
LY	Libya	2021-02-18	41
LY	Libya	2021-02-19	34
LY	Libya	2021-02-20	47
LY	Libya	2021-02-21	51
LY	Libya	2021-02-22	48
LY	Libya	2021-02-23	49
LY	Libya	2021-02-24	48
LY	Libya	2021-02-25	46
LY	Libya	2021-02-26	34
LY	Libya	2021-02-27	45
LY	Libya	2021-02-28	52
LY	Libya	2021-03-01	51
LY	Libya	2021-03-02	53
LY	Libya	2021-03-03	52
LY	Libya	2021-03-04	51
LY	Libya	2021-03-05	39
LY	Libya	2021-03-06	49
LY	Libya	2021-03-07	55
LY	Libya	2021-03-08	51
LY	Libya	2021-03-09	55
LY	Libya	2021-03-10	54
LY	Libya	2021-03-11	52
LY	Libya	2021-03-12	43
LY	Libya	2021-03-13	52
LY	Libya	2021-03-14	60
LY	Libya	2021-03-15	57
LY	Libya	2021-03-16	60
LY	Libya	2021-03-17	60
LY	Libya	2021-03-18	59
LY	Libya	2021-03-19	44
LY	Libya	2021-03-20	59
LY	Libya	2021-03-21	71
LY	Libya	2021-03-22	61
LY	Libya	2021-03-23	58
LY	Libya	2021-03-24	61
LY	Libya	2021-03-25	60
LY	Libya	2021-03-26	48
LY	Libya	2021-03-27	60
LY	Libya	2021-03-28	66
LY	Libya	2021-03-29	66
LY	Libya	2021-03-30	68
LY	Libya	2021-03-31	67
LY	Libya	2021-04-01	68
LY	Libya	2021-04-02	56
LY	Libya	2021-04-03	65
LY	Libya	2021-04-04	73
LY	Libya	2021-04-05	75
LY	Libya	2021-04-06	81
LY	Libya	2021-04-07	79
LY	Libya	2021-04-08	82
LY	Libya	2021-04-09	71
LY	Libya	2021-04-10	85
LY	Libya	2021-04-11	96
LY	Libya	2021-04-12	107
LY	Libya	2021-04-13	45
LY	Libya	2021-04-14	47
LY	Libya	2021-04-15	40
LY	Libya	2021-04-16	51
LY	Libya	2021-04-17	48
LY	Libya	2021-04-18	58
LY	Libya	2021-04-19	62
LY	Libya	2021-04-20	65
LY	Libya	2021-04-21	63
LY	Libya	2021-04-22	53
LY	Libya	2021-04-23	74
LY	Libya	2021-04-24	62
LY	Libya	2021-04-25	69
LY	Libya	2021-04-26	67
LY	Libya	2021-04-27	72
LY	Libya	2021-04-28	71
LY	Libya	2021-04-29	55
LY	Libya	2021-04-30	87
LY	Libya	2021-05-01	70
LY	Libya	2021-05-02	82
LY	Libya	2021-05-03	88
LY	Libya	2021-05-04	96
LY	Libya	2021-05-05	94
LY	Libya	2021-05-06	86
LY	Libya	2021-05-07	120
LY	Libya	2021-05-08	97
LY	Libya	2021-05-09	107
LY	Libya	2021-05-10	119
LY	Libya	2021-05-11	132
LY	Libya	2021-05-12	139
LY	Libya	2021-05-13	66
LY	Libya	2021-05-14	65
LY	Libya	2021-05-15	40
LY	Libya	2021-05-16	73
LY	Libya	2021-05-17	76
LY	Libya	2021-05-18	84
LY	Libya	2021-05-19	79
LY	Libya	2021-05-20	78
LY	Libya	2021-05-21	78
LY	Libya	2021-05-22	85
LY	Libya	2021-05-23	90
LY	Libya	2021-05-24	89
LY	Libya	2021-05-25	96
LY	Libya	2021-05-26	92
LY	Libya	2021-05-27	91
LY	Libya	2021-05-28	90
LY	Libya	2021-05-29	92
LY	Libya	2021-05-30	104
LY	Libya	2021-05-31	106
LY	Libya	2021-06-01	110
LY	Libya	2021-06-02	105
LY	Libya	2021-06-03	101
LY	Libya	2021-06-04	97
LY	Libya	2021-06-05	101
LY	Libya	2021-06-06	103
LY	Libya	2021-06-07	107
LY	Libya	2021-06-08	110
LY	Libya	2021-06-09	113
LY	Libya	2021-06-10	107
LY	Libya	2021-06-11	91
LY	Libya	2021-06-12	97
LY	Libya	2021-06-13	104
LY	Libya	2021-06-14	104
LY	Libya	2021-06-15	107
LY	Libya	2021-06-16	100
LY	Libya	2021-06-17	95
LY	Libya	2021-06-18	84
LY	Libya	2021-06-19	83
LY	Libya	2021-06-20	87
LY	Libya	2021-06-21	90
LY	Libya	2021-06-22	85
LY	Libya	2021-06-23	83
LY	Libya	2021-06-24	90
LY	Libya	2021-06-25	85
LY	Libya	2021-06-26	90
LY	Libya	2021-06-27	97
LY	Libya	2021-06-28	95
LY	Libya	2021-06-29	92
LY	Libya	2021-06-30	91
LY	Libya	2021-07-01	90
LY	Libya	2021-07-02	85
LY	Libya	2021-07-03	94
LY	Libya	2021-07-04	101
LY	Libya	2021-07-05	107
LY	Libya	2021-07-06	110
LY	Libya	2021-07-07	109
LY	Libya	2021-07-08	105
LY	Libya	2021-07-09	93
LY	Libya	2021-07-10	99
LY	Libya	2021-07-11	103
LY	Libya	2021-07-12	107
LY	Libya	2021-07-13	108
LY	Libya	2021-07-14	111
LY	Libya	2021-07-15	112
LY	Libya	2021-07-16	106
LY	Libya	2021-07-17	124
LY	Libya	2021-07-18	142
LY	Libya	2021-07-19	128
LY	Libya	2021-07-20	0
LY	Libya	2021-07-21	23
LY	Libya	2021-07-22	22
LY	Libya	2021-07-23	56
LY	Libya	2021-07-24	73
LY	Libya	2021-07-25	81
LY	Libya	2021-07-26	82
LY	Libya	2021-07-27	70
LY	Libya	2021-07-28	72
LY	Libya	2021-07-29	66
LY	Libya	2021-07-30	45
LY	Libya	2021-07-31	63
LY	Libya	2021-08-01	70
LY	Libya	2021-08-02	71
LY	Libya	2021-08-03	76
LY	Libya	2021-08-04	74
LY	Libya	2021-08-05	73
LY	Libya	2021-08-06	69
LY	Libya	2021-08-07	26
LY	Libya	2021-08-08	33
LY	Libya	2021-08-09	33
LY	Libya	2021-08-10	86
LY	Libya	2021-08-11	83
LY	Libya	2021-08-12	77
LY	Libya	2021-08-13	58
LY	Libya	2021-08-14	94
LY	Libya	2021-08-15	99
LY	Libya	2021-08-16	101
LY	Libya	2021-08-17	100
LY	Libya	2021-08-18	94
LY	Libya	2021-08-19	94
LY	Libya	2021-08-20	82
LY	Libya	2021-08-21	95
LY	Libya	2021-08-22	101
LY	Libya	2021-08-23	105
LY	Libya	2021-08-24	107
LY	Libya	2021-08-25	105
LY	Libya	2021-08-26	99
LY	Libya	2021-08-27	81
LY	Libya	2021-08-28	91
LY	Libya	2021-08-29	100
LY	Libya	2021-08-30	106
LY	Libya	2021-08-31	109
LY	Libya	2021-09-01	108
LY	Libya	2021-09-02	104
LY	Libya	2021-09-03	89
LY	Libya	2021-09-04	100
LY	Libya	2021-09-05	108
LY	Libya	2021-09-06	113
LY	Libya	2021-09-07	120
LY	Libya	2021-09-08	117
LY	Libya	2021-09-09	111
LY	Libya	2021-09-10	94
LY	Libya	2021-09-11	106
LY	Libya	2021-09-12	116
LY	Libya	2021-09-13	118
LY	Libya	2021-09-14	121
LY	Libya	2021-09-15	119
LY	Libya	2021-09-16	109
LY	Libya	2021-09-17	99
LY	Libya	2021-09-18	107
LY	Libya	2021-09-19	111
LY	Libya	2021-09-20	113
LY	Libya	2021-09-21	115
LY	Libya	2021-09-22	113
LY	Libya	2021-09-23	112
LY	Libya	2021-09-24	100
LY	Libya	2021-09-25	107
LY	Libya	2021-09-26	116
LY	Libya	2021-09-27	119
LY	Libya	2021-09-28	122
LY	Libya	2021-09-29	120
LY	Libya	2021-09-30	119
LY	Libya	2021-10-01	110
LY	Libya	2021-10-02	114
LY	Libya	2021-10-03	120
LY	Libya	2021-10-04	123
LY	Libya	2021-10-05	125
LY	Libya	2021-10-06	125
LY	Libya	2021-10-07	123
LY	Libya	2021-10-08	108
LY	Libya	2021-10-09	119
LY	Libya	2021-10-10	126
LY	Libya	2021-10-11	128
LY	Libya	2021-10-12	136
LY	Libya	2021-10-13	137
LY	Libya	2021-10-14	126
LY	Libya	2021-10-15	122
SA	Saudi Arabia	2021-01-01	-15
SA	Saudi Arabia	2021-01-02	-15
SA	Saudi Arabia	2021-01-03	-9
SA	Saudi Arabia	2021-01-04	-13
SA	Saudi Arabia	2021-01-05	-12
SA	Saudi Arabia	2021-01-06	-13
SA	Saudi Arabia	2021-01-07	-15
SA	Saudi Arabia	2021-01-08	-18
SA	Saudi Arabia	2021-01-09	-17
SA	Saudi Arabia	2021-01-10	-9
SA	Saudi Arabia	2021-01-11	-13
SA	Saudi Arabia	2021-01-12	-14
SA	Saudi Arabia	2021-01-13	-16
SA	Saudi Arabia	2021-01-14	-18
SA	Saudi Arabia	2021-01-15	-22
SA	Saudi Arabia	2021-01-16	-21
SA	Saudi Arabia	2021-01-17	-18
SA	Saudi Arabia	2021-01-18	-21
SA	Saudi Arabia	2021-01-19	-22
SA	Saudi Arabia	2021-01-20	-23
SA	Saudi Arabia	2021-01-21	-22
SA	Saudi Arabia	2021-01-22	-23
SA	Saudi Arabia	2021-01-23	-22
SA	Saudi Arabia	2021-01-24	-20
SA	Saudi Arabia	2021-01-25	-21
SA	Saudi Arabia	2021-01-26	-20
SA	Saudi Arabia	2021-01-27	-15
SA	Saudi Arabia	2021-01-28	-13
SA	Saudi Arabia	2021-01-29	-14
SA	Saudi Arabia	2021-01-30	-16
SA	Saudi Arabia	2021-01-31	-13
SA	Saudi Arabia	2021-02-01	-13
SA	Saudi Arabia	2021-02-02	-10
SA	Saudi Arabia	2021-02-03	-10
SA	Saudi Arabia	2021-02-04	-12
SA	Saudi Arabia	2021-02-05	-18
SA	Saudi Arabia	2021-02-06	-15
SA	Saudi Arabia	2021-02-07	-12
SA	Saudi Arabia	2021-02-08	-15
SA	Saudi Arabia	2021-02-09	-13
SA	Saudi Arabia	2021-02-10	-11
SA	Saudi Arabia	2021-02-11	-13
SA	Saudi Arabia	2021-02-12	-15
SA	Saudi Arabia	2021-02-13	-14
SA	Saudi Arabia	2021-02-14	-9
SA	Saudi Arabia	2021-02-15	-13
SA	Saudi Arabia	2021-02-16	-13
SA	Saudi Arabia	2021-02-17	-13
SA	Saudi Arabia	2021-02-18	-13
SA	Saudi Arabia	2021-02-19	-15
SA	Saudi Arabia	2021-02-20	-14
SA	Saudi Arabia	2021-02-21	-11
SA	Saudi Arabia	2021-02-22	-15
SA	Saudi Arabia	2021-02-23	-15
SA	Saudi Arabia	2021-02-24	-14
SA	Saudi Arabia	2021-02-25	-10
SA	Saudi Arabia	2021-02-26	-14
SA	Saudi Arabia	2021-02-27	-13
SA	Saudi Arabia	2021-02-28	-3
SA	Saudi Arabia	2021-03-01	-5
SA	Saudi Arabia	2021-03-02	-4
SA	Saudi Arabia	2021-03-03	-5
SA	Saudi Arabia	2021-03-04	-6
SA	Saudi Arabia	2021-03-05	-9
SA	Saudi Arabia	2021-03-06	-7
SA	Saudi Arabia	2021-03-07	-1
SA	Saudi Arabia	2021-03-08	-5
SA	Saudi Arabia	2021-03-09	-4
SA	Saudi Arabia	2021-03-10	-4
SA	Saudi Arabia	2021-03-11	-3
SA	Saudi Arabia	2021-03-12	-11
SA	Saudi Arabia	2021-03-13	-5
SA	Saudi Arabia	2021-03-14	-1
SA	Saudi Arabia	2021-03-15	-5
SA	Saudi Arabia	2021-03-16	-5
SA	Saudi Arabia	2021-03-17	-4
SA	Saudi Arabia	2021-03-18	-3
SA	Saudi Arabia	2021-03-19	-3
SA	Saudi Arabia	2021-03-20	-4
SA	Saudi Arabia	2021-03-21	0
SA	Saudi Arabia	2021-03-22	-6
SA	Saudi Arabia	2021-03-23	-5
SA	Saudi Arabia	2021-03-24	-5
SA	Saudi Arabia	2021-03-25	-1
SA	Saudi Arabia	2021-03-26	-2
SA	Saudi Arabia	2021-03-27	-2
SA	Saudi Arabia	2021-03-28	5
SA	Saudi Arabia	2021-03-29	1
SA	Saudi Arabia	2021-03-30	2
SA	Saudi Arabia	2021-03-31	3
SA	Saudi Arabia	2021-04-01	4
SA	Saudi Arabia	2021-04-02	4
SA	Saudi Arabia	2021-04-03	3
SA	Saudi Arabia	2021-04-04	5
SA	Saudi Arabia	2021-04-05	2
SA	Saudi Arabia	2021-04-06	2
SA	Saudi Arabia	2021-04-07	3
SA	Saudi Arabia	2021-04-08	3
SA	Saudi Arabia	2021-04-09	1
SA	Saudi Arabia	2021-04-10	4
SA	Saudi Arabia	2021-04-11	12
SA	Saudi Arabia	2021-04-12	10
SA	Saudi Arabia	2021-04-13	-25
SA	Saudi Arabia	2021-04-14	-22
SA	Saudi Arabia	2021-04-15	-22
SA	Saudi Arabia	2021-04-16	-21
SA	Saudi Arabia	2021-04-17	-21
SA	Saudi Arabia	2021-04-18	-16
SA	Saudi Arabia	2021-04-19	-17
SA	Saudi Arabia	2021-04-20	-16
SA	Saudi Arabia	2021-04-21	-15
SA	Saudi Arabia	2021-04-22	-17
SA	Saudi Arabia	2021-04-23	-15
SA	Saudi Arabia	2021-04-24	-17
SA	Saudi Arabia	2021-04-25	-7
SA	Saudi Arabia	2021-04-26	-10
SA	Saudi Arabia	2021-04-27	-7
SA	Saudi Arabia	2021-04-28	-4
SA	Saudi Arabia	2021-04-29	-6
SA	Saudi Arabia	2021-04-30	-4
SA	Saudi Arabia	2021-05-01	-5
SA	Saudi Arabia	2021-05-02	1
SA	Saudi Arabia	2021-05-03	-2
SA	Saudi Arabia	2021-05-04	-1
SA	Saudi Arabia	2021-05-05	-1
SA	Saudi Arabia	2021-05-06	-4
SA	Saudi Arabia	2021-05-07	-2
SA	Saudi Arabia	2021-05-08	-3
SA	Saudi Arabia	2021-05-09	8
SA	Saudi Arabia	2021-05-10	9
SA	Saudi Arabia	2021-05-11	14
SA	Saudi Arabia	2021-05-12	17
SA	Saudi Arabia	2021-05-13	-11
SA	Saudi Arabia	2021-05-14	-10
SA	Saudi Arabia	2021-05-15	-9
SA	Saudi Arabia	2021-05-16	3
SA	Saudi Arabia	2021-05-17	0
SA	Saudi Arabia	2021-05-18	-1
SA	Saudi Arabia	2021-05-19	-3
SA	Saudi Arabia	2021-05-20	-2
SA	Saudi Arabia	2021-05-21	-5
SA	Saudi Arabia	2021-05-22	-3
SA	Saudi Arabia	2021-05-23	2
SA	Saudi Arabia	2021-05-24	0
SA	Saudi Arabia	2021-05-25	2
SA	Saudi Arabia	2021-05-26	3
SA	Saudi Arabia	2021-05-27	7
SA	Saudi Arabia	2021-05-28	5
SA	Saudi Arabia	2021-05-29	6
SA	Saudi Arabia	2021-05-30	10
SA	Saudi Arabia	2021-05-31	8
SA	Saudi Arabia	2021-06-01	10
SA	Saudi Arabia	2021-06-02	9
SA	Saudi Arabia	2021-06-03	8
SA	Saudi Arabia	2021-06-04	6
SA	Saudi Arabia	2021-06-05	5
SA	Saudi Arabia	2021-06-06	10
SA	Saudi Arabia	2021-06-07	6
SA	Saudi Arabia	2021-06-08	8
SA	Saudi Arabia	2021-06-09	6
SA	Saudi Arabia	2021-06-10	8
SA	Saudi Arabia	2021-06-11	3
SA	Saudi Arabia	2021-06-12	2
SA	Saudi Arabia	2021-06-13	7
SA	Saudi Arabia	2021-06-14	4
SA	Saudi Arabia	2021-06-15	4
SA	Saudi Arabia	2021-06-16	4
SA	Saudi Arabia	2021-06-17	1
SA	Saudi Arabia	2021-06-18	-1
SA	Saudi Arabia	2021-06-19	0
SA	Saudi Arabia	2021-06-20	5
SA	Saudi Arabia	2021-06-21	1
SA	Saudi Arabia	2021-06-22	2
SA	Saudi Arabia	2021-06-23	1
SA	Saudi Arabia	2021-06-24	4
SA	Saudi Arabia	2021-06-25	1
SA	Saudi Arabia	2021-06-26	1
SA	Saudi Arabia	2021-06-27	12
SA	Saudi Arabia	2021-06-28	9
SA	Saudi Arabia	2021-06-29	7
SA	Saudi Arabia	2021-06-30	8
SA	Saudi Arabia	2021-07-01	9
SA	Saudi Arabia	2021-07-02	6
SA	Saudi Arabia	2021-07-03	6
SA	Saudi Arabia	2021-07-04	12
SA	Saudi Arabia	2021-07-05	9
SA	Saudi Arabia	2021-07-06	9
SA	Saudi Arabia	2021-07-07	8
SA	Saudi Arabia	2021-07-08	7
SA	Saudi Arabia	2021-07-09	5
SA	Saudi Arabia	2021-07-10	5
SA	Saudi Arabia	2021-07-11	12
SA	Saudi Arabia	2021-07-12	9
SA	Saudi Arabia	2021-07-13	11
SA	Saudi Arabia	2021-07-14	11
SA	Saudi Arabia	2021-07-15	9
SA	Saudi Arabia	2021-07-16	5
SA	Saudi Arabia	2021-07-17	8
SA	Saudi Arabia	2021-07-18	22
SA	Saudi Arabia	2021-07-19	5
SA	Saudi Arabia	2021-07-20	-13
SA	Saudi Arabia	2021-07-21	-9
SA	Saudi Arabia	2021-07-22	-10
SA	Saudi Arabia	2021-07-23	-8
SA	Saudi Arabia	2021-07-24	-5
SA	Saudi Arabia	2021-07-25	5
SA	Saudi Arabia	2021-07-26	2
SA	Saudi Arabia	2021-07-27	8
SA	Saudi Arabia	2021-07-28	8
SA	Saudi Arabia	2021-07-29	7
SA	Saudi Arabia	2021-07-30	3
SA	Saudi Arabia	2021-07-31	4
SA	Saudi Arabia	2021-08-01	13
SA	Saudi Arabia	2021-08-02	11
SA	Saudi Arabia	2021-08-03	11
SA	Saudi Arabia	2021-08-04	10
SA	Saudi Arabia	2021-08-05	9
SA	Saudi Arabia	2021-08-06	5
SA	Saudi Arabia	2021-08-07	5
SA	Saudi Arabia	2021-08-08	11
SA	Saudi Arabia	2021-08-09	9
SA	Saudi Arabia	2021-08-10	11
SA	Saudi Arabia	2021-08-11	9
SA	Saudi Arabia	2021-08-12	8
SA	Saudi Arabia	2021-08-13	3
SA	Saudi Arabia	2021-08-14	3
SA	Saudi Arabia	2021-08-15	9
SA	Saudi Arabia	2021-08-16	6
SA	Saudi Arabia	2021-08-17	6
SA	Saudi Arabia	2021-08-18	1
SA	Saudi Arabia	2021-08-19	-2
SA	Saudi Arabia	2021-08-20	1
SA	Saudi Arabia	2021-08-21	3
SA	Saudi Arabia	2021-08-22	8
SA	Saudi Arabia	2021-08-23	5
SA	Saudi Arabia	2021-08-24	7
SA	Saudi Arabia	2021-08-25	10
SA	Saudi Arabia	2021-08-26	16
SA	Saudi Arabia	2021-08-27	12
SA	Saudi Arabia	2021-08-28	15
SA	Saudi Arabia	2021-08-29	16
SA	Saudi Arabia	2021-08-30	12
SA	Saudi Arabia	2021-08-31	13
SA	Saudi Arabia	2021-09-01	12
SA	Saudi Arabia	2021-09-02	12
SA	Saudi Arabia	2021-09-03	13
SA	Saudi Arabia	2021-09-04	13
SA	Saudi Arabia	2021-09-05	14
SA	Saudi Arabia	2021-09-06	10
SA	Saudi Arabia	2021-09-07	9
SA	Saudi Arabia	2021-09-08	10
SA	Saudi Arabia	2021-09-09	13
SA	Saudi Arabia	2021-09-10	13
SA	Saudi Arabia	2021-09-11	12
SA	Saudi Arabia	2021-09-12	13
SA	Saudi Arabia	2021-09-13	9
SA	Saudi Arabia	2021-09-14	9
SA	Saudi Arabia	2021-09-15	9
SA	Saudi Arabia	2021-09-16	10
SA	Saudi Arabia	2021-09-17	10
SA	Saudi Arabia	2021-09-18	8
SA	Saudi Arabia	2021-09-19	11
SA	Saudi Arabia	2021-09-20	9
SA	Saudi Arabia	2021-09-21	12
SA	Saudi Arabia	2021-09-22	21
SA	Saudi Arabia	2021-09-23	19
SA	Saudi Arabia	2021-09-24	9
SA	Saudi Arabia	2021-09-25	5
SA	Saudi Arabia	2021-09-26	10
SA	Saudi Arabia	2021-09-27	12
SA	Saudi Arabia	2021-09-28	12
SA	Saudi Arabia	2021-09-29	12
SA	Saudi Arabia	2021-09-30	15
SA	Saudi Arabia	2021-10-01	15
SA	Saudi Arabia	2021-10-02	14
SA	Saudi Arabia	2021-10-03	15
SA	Saudi Arabia	2021-10-04	10
SA	Saudi Arabia	2021-10-05	11
SA	Saudi Arabia	2021-10-06	12
SA	Saudi Arabia	2021-10-07	14
SA	Saudi Arabia	2021-10-08	14
SA	Saudi Arabia	2021-10-09	13
SA	Saudi Arabia	2021-10-10	16
SA	Saudi Arabia	2021-10-11	11
SA	Saudi Arabia	2021-10-12	10
SA	Saudi Arabia	2021-10-13	11
SA	Saudi Arabia	2021-10-14	12
SA	Saudi Arabia	2021-10-15	11
YE	Yemen	2021-01-01	33
YE	Yemen	2021-01-02	37
YE	Yemen	2021-01-03	39
YE	Yemen	2021-01-04	41
YE	Yemen	2021-01-05	36
YE	Yemen	2021-01-06	36
YE	Yemen	2021-01-07	40
YE	Yemen	2021-01-08	33
YE	Yemen	2021-01-09	38
YE	Yemen	2021-01-10	42
YE	Yemen	2021-01-11	43
YE	Yemen	2021-01-12	33
YE	Yemen	2021-01-13	29
YE	Yemen	2021-01-14	25
YE	Yemen	2021-01-15	15
YE	Yemen	2021-01-16	14
YE	Yemen	2021-01-17	20
YE	Yemen	2021-01-18	21
YE	Yemen	2021-01-19	17
YE	Yemen	2021-01-20	15
YE	Yemen	2021-01-21	21
YE	Yemen	2021-01-22	16
YE	Yemen	2021-01-23	18
YE	Yemen	2021-01-24	24
YE	Yemen	2021-01-25	25
YE	Yemen	2021-01-26	22
YE	Yemen	2021-01-27	21
YE	Yemen	2021-01-28	27
YE	Yemen	2021-01-29	25
YE	Yemen	2021-01-30	32
YE	Yemen	2021-01-31	35
YE	Yemen	2021-02-01	38
YE	Yemen	2021-02-02	33
YE	Yemen	2021-02-03	19
YE	Yemen	2021-02-04	15
YE	Yemen	2021-02-05	13
YE	Yemen	2021-02-06	14
YE	Yemen	2021-02-07	17
YE	Yemen	2021-02-08	19
YE	Yemen	2021-02-09	24
YE	Yemen	2021-02-10	22
YE	Yemen	2021-02-11	26
YE	Yemen	2021-02-12	23
YE	Yemen	2021-02-13	25
YE	Yemen	2021-02-14	30
YE	Yemen	2021-02-15	29
YE	Yemen	2021-02-16	29
YE	Yemen	2021-02-17	28
YE	Yemen	2021-02-18	32
YE	Yemen	2021-02-19	28
YE	Yemen	2021-02-20	30
YE	Yemen	2021-02-21	32
YE	Yemen	2021-02-22	34
YE	Yemen	2021-02-23	29
YE	Yemen	2021-02-24	29
YE	Yemen	2021-02-25	32
YE	Yemen	2021-02-26	25
YE	Yemen	2021-02-27	30
YE	Yemen	2021-02-28	31
YE	Yemen	2021-03-01	34
YE	Yemen	2021-03-02	32
YE	Yemen	2021-03-03	32
YE	Yemen	2021-03-04	35
YE	Yemen	2021-03-05	30
YE	Yemen	2021-03-06	31
YE	Yemen	2021-03-07	35
YE	Yemen	2021-03-08	35
YE	Yemen	2021-03-09	32
YE	Yemen	2021-03-10	33
YE	Yemen	2021-03-11	37
YE	Yemen	2021-03-12	32
YE	Yemen	2021-03-13	37
YE	Yemen	2021-03-14	41
YE	Yemen	2021-03-15	41
YE	Yemen	2021-03-16	33
YE	Yemen	2021-03-17	36
YE	Yemen	2021-03-18	41
YE	Yemen	2021-03-19	36
YE	Yemen	2021-03-20	29
YE	Yemen	2021-03-21	46
YE	Yemen	2021-03-22	45
YE	Yemen	2021-03-23	39
YE	Yemen	2021-03-24	39
YE	Yemen	2021-03-25	44
YE	Yemen	2021-03-26	38
YE	Yemen	2021-03-27	42
YE	Yemen	2021-03-28	45
YE	Yemen	2021-03-29	48
YE	Yemen	2021-03-30	44
YE	Yemen	2021-03-31	42
YE	Yemen	2021-04-01	48
YE	Yemen	2021-04-02	43
YE	Yemen	2021-04-03	48
YE	Yemen	2021-04-04	53
YE	Yemen	2021-04-05	56
YE	Yemen	2021-04-06	51
YE	Yemen	2021-04-07	47
YE	Yemen	2021-04-08	52
YE	Yemen	2021-04-09	48
YE	Yemen	2021-04-10	57
YE	Yemen	2021-04-11	62
YE	Yemen	2021-04-12	68
YE	Yemen	2021-04-13	22
YE	Yemen	2021-04-14	28
YE	Yemen	2021-04-15	26
YE	Yemen	2021-04-16	41
YE	Yemen	2021-04-17	29
YE	Yemen	2021-04-18	37
YE	Yemen	2021-04-19	42
YE	Yemen	2021-04-20	40
YE	Yemen	2021-04-21	40
YE	Yemen	2021-04-22	35
YE	Yemen	2021-04-23	54
YE	Yemen	2021-04-24	40
YE	Yemen	2021-04-25	46
YE	Yemen	2021-04-26	49
YE	Yemen	2021-04-27	44
YE	Yemen	2021-04-28	40
YE	Yemen	2021-04-29	43
YE	Yemen	2021-04-30	66
YE	Yemen	2021-05-01	42
YE	Yemen	2021-05-02	52
YE	Yemen	2021-05-03	62
YE	Yemen	2021-05-04	61
YE	Yemen	2021-05-05	53
YE	Yemen	2021-05-06	53
YE	Yemen	2021-05-07	80
YE	Yemen	2021-05-08	59
YE	Yemen	2021-05-09	68
YE	Yemen	2021-05-10	77
YE	Yemen	2021-05-11	74
YE	Yemen	2021-05-12	70
YE	Yemen	2021-05-13	45
YE	Yemen	2021-05-14	46
YE	Yemen	2021-05-15	36
YE	Yemen	2021-05-16	43
YE	Yemen	2021-05-17	52
YE	Yemen	2021-05-18	51
YE	Yemen	2021-05-19	48
YE	Yemen	2021-05-20	52
YE	Yemen	2021-05-21	62
YE	Yemen	2021-05-22	65
YE	Yemen	2021-05-23	68
YE	Yemen	2021-05-24	77
YE	Yemen	2021-05-25	70
YE	Yemen	2021-05-26	70
YE	Yemen	2021-05-27	74
YE	Yemen	2021-05-28	77
YE	Yemen	2021-05-29	76
YE	Yemen	2021-05-30	82
YE	Yemen	2021-05-31	89
YE	Yemen	2021-06-01	89
YE	Yemen	2021-06-02	83
YE	Yemen	2021-06-03	85
YE	Yemen	2021-06-04	83
YE	Yemen	2021-06-05	84
YE	Yemen	2021-06-06	88
YE	Yemen	2021-06-07	93
YE	Yemen	2021-06-08	90
YE	Yemen	2021-06-09	88
YE	Yemen	2021-06-10	87
YE	Yemen	2021-06-11	80
YE	Yemen	2021-06-12	80
YE	Yemen	2021-06-13	84
YE	Yemen	2021-06-14	87
YE	Yemen	2021-06-15	87
YE	Yemen	2021-06-16	81
YE	Yemen	2021-06-17	78
YE	Yemen	2021-06-18	72
YE	Yemen	2021-06-19	72
YE	Yemen	2021-06-20	74
YE	Yemen	2021-06-21	78
YE	Yemen	2021-06-22	77
YE	Yemen	2021-06-23	75
YE	Yemen	2021-06-24	79
YE	Yemen	2021-06-25	73
YE	Yemen	2021-06-26	76
YE	Yemen	2021-06-27	79
YE	Yemen	2021-06-28	85
YE	Yemen	2021-06-29	75
YE	Yemen	2021-06-30	75
YE	Yemen	2021-07-01	82
YE	Yemen	2021-07-02	79
YE	Yemen	2021-07-03	80
YE	Yemen	2021-07-04	85
YE	Yemen	2021-07-05	94
YE	Yemen	2021-07-06	92
YE	Yemen	2021-07-07	88
YE	Yemen	2021-07-08	89
YE	Yemen	2021-07-09	84
YE	Yemen	2021-07-10	88
YE	Yemen	2021-07-11	92
YE	Yemen	2021-07-12	100
YE	Yemen	2021-07-13	99
YE	Yemen	2021-07-14	102
YE	Yemen	2021-07-15	104
YE	Yemen	2021-07-16	100
YE	Yemen	2021-07-17	111
YE	Yemen	2021-07-18	116
YE	Yemen	2021-07-19	101
YE	Yemen	2021-07-20	60
YE	Yemen	2021-07-21	43
YE	Yemen	2021-07-22	43
YE	Yemen	2021-07-23	59
YE	Yemen	2021-07-24	59
YE	Yemen	2021-07-25	65
YE	Yemen	2021-07-26	80
YE	Yemen	2021-07-27	81
YE	Yemen	2021-07-28	80
YE	Yemen	2021-07-29	79
YE	Yemen	2021-07-30	82
YE	Yemen	2021-07-31	86
YE	Yemen	2021-08-01	93
YE	Yemen	2021-08-02	94
YE	Yemen	2021-08-03	98
YE	Yemen	2021-08-04	91
YE	Yemen	2021-08-05	89
YE	Yemen	2021-08-06	87
YE	Yemen	2021-08-07	89
YE	Yemen	2021-08-08	93
YE	Yemen	2021-08-09	99
YE	Yemen	2021-08-10	101
YE	Yemen	2021-08-11	83
YE	Yemen	2021-08-12	92
YE	Yemen	2021-08-13	91
YE	Yemen	2021-08-14	93
YE	Yemen	2021-08-15	98
YE	Yemen	2021-08-16	102
YE	Yemen	2021-08-17	94
YE	Yemen	2021-08-18	91
YE	Yemen	2021-08-19	92
YE	Yemen	2021-08-20	92
YE	Yemen	2021-08-21	92
YE	Yemen	2021-08-22	94
YE	Yemen	2021-08-23	102
YE	Yemen	2021-08-24	94
YE	Yemen	2021-08-25	92
YE	Yemen	2021-08-26	95
YE	Yemen	2021-08-27	89
YE	Yemen	2021-08-28	86
YE	Yemen	2021-08-29	91
YE	Yemen	2021-08-30	97
YE	Yemen	2021-08-31	93
YE	Yemen	2021-09-01	95
YE	Yemen	2021-09-02	97
YE	Yemen	2021-09-03	90
YE	Yemen	2021-09-04	89
YE	Yemen	2021-09-05	92
YE	Yemen	2021-09-06	99
YE	Yemen	2021-09-07	96
YE	Yemen	2021-09-08	90
YE	Yemen	2021-09-09	94
YE	Yemen	2021-09-10	87
YE	Yemen	2021-09-11	86
YE	Yemen	2021-09-12	91
YE	Yemen	2021-09-13	94
YE	Yemen	2021-09-14	89
YE	Yemen	2021-09-15	83
YE	Yemen	2021-09-16	87
YE	Yemen	2021-09-17	77
YE	Yemen	2021-09-18	85
YE	Yemen	2021-09-19	89
YE	Yemen	2021-09-20	97
YE	Yemen	2021-09-21	87
YE	Yemen	2021-09-22	89
YE	Yemen	2021-09-23	94
YE	Yemen	2021-09-24	85
YE	Yemen	2021-09-25	87
YE	Yemen	2021-09-26	84
YE	Yemen	2021-09-27	94
YE	Yemen	2021-09-28	91
YE	Yemen	2021-09-29	91
YE	Yemen	2021-09-30	95
YE	Yemen	2021-10-01	89
YE	Yemen	2021-10-02	88
YE	Yemen	2021-10-03	78
YE	Yemen	2021-10-04	98
YE	Yemen	2021-10-05	88
YE	Yemen	2021-10-06	90
YE	Yemen	2021-10-07	97
YE	Yemen	2021-10-08	88
YE	Yemen	2021-10-09	94
YE	Yemen	2021-10-10	97
YE	Yemen	2021-10-11	102
YE	Yemen	2021-10-12	100
YE	Yemen	2021-10-13	97
YE	Yemen	2021-10-14	98
YE	Yemen	2021-10-15	93

## Sheet: Grocery and pharmacy
Code	Country	Date	Grocery and pharmacy percent change from baseline
AE	United Arab Emirates	2021-03-01	11
AE	United Arab Emirates	2021-03-02	12
AE	United Arab Emirates	2021-03-03	11
AE	United Arab Emirates	2021-03-04	10
AE	United Arab Emirates	2021-03-05	9
AE	United Arab Emirates	2021-03-06	9
AE	United Arab Emirates	2021-03-07	12
AE	United Arab Emirates	2021-03-08	8
AE	United Arab Emirates	2021-03-09	8
AE	United Arab Emirates	2021-03-10	10
AE	United Arab Emirates	2021-03-11	10
AE	United Arab Emirates	2021-03-12	8
AE	United Arab Emirates	2021-03-13	9
AE	United Arab Emirates	2021-03-14	13
AE	United Arab Emirates	2021-03-15	9
AE	United Arab Emirates	2021-03-16	9
AE	United Arab Emirates	2021-03-17	10
AE	United Arab Emirates	2021-03-18	10
AE	United Arab Emirates	2021-03-19	9
AE	United Arab Emirates	2021-03-20	9
AE	United Arab Emirates	2021-03-21	14
AE	United Arab Emirates	2021-03-22	9
AE	United Arab Emirates	2021-03-23	8
AE	United Arab Emirates	2021-03-24	10
AE	United Arab Emirates	2021-03-25	13
AE	United Arab Emirates	2021-03-26	9
AE	United Arab Emirates	2021-03-27	11
AE	United Arab Emirates	2021-03-28	17
AE	United Arab Emirates	2021-03-29	14
AE	United Arab Emirates	2021-03-30	14
AE	United Arab Emirates	2021-03-31	16
AE	United Arab Emirates	2021-04-01	16
AE	United Arab Emirates	2021-04-02	14
AE	United Arab Emirates	2021-04-03	17
AE	United Arab Emirates	2021-04-04	23
AE	United Arab Emirates	2021-04-05	17
AE	United Arab Emirates	2021-04-06	16
AE	United Arab Emirates	2021-04-07	17
AE	United Arab Emirates	2021-04-08	16
AE	United Arab Emirates	2021-04-09	14
AE	United Arab Emirates	2021-04-10	16
AE	United Arab Emirates	2021-04-11	23
AE	United Arab Emirates	2021-04-12	30
AE	United Arab Emirates	2021-04-13	22
AE	United Arab Emirates	2021-04-14	15
AE	United Arab Emirates	2021-04-15	12
AE	United Arab Emirates	2021-04-16	6
AE	United Arab Emirates	2021-04-17	10
AE	United Arab Emirates	2021-04-18	18
AE	United Arab Emirates	2021-04-19	15
AE	United Arab Emirates	2021-04-20	15
AE	United Arab Emirates	2021-04-21	15
AE	United Arab Emirates	2021-04-22	13
AE	United Arab Emirates	2021-04-23	6
AE	United Arab Emirates	2021-04-24	9
AE	United Arab Emirates	2021-04-25	18
AE	United Arab Emirates	2021-04-26	16
AE	United Arab Emirates	2021-04-27	17
AE	United Arab Emirates	2021-04-28	19
AE	United Arab Emirates	2021-04-29	18
AE	United Arab Emirates	2021-04-30	14
AE	United Arab Emirates	2021-05-01	18
AE	United Arab Emirates	2021-05-02	25
AE	United Arab Emirates	2021-05-03	23
AE	United Arab Emirates	2021-05-04	22
AE	United Arab Emirates	2021-05-05	23
AE	United Arab Emirates	2021-05-06	20
AE	United Arab Emirates	2021-05-07	15
AE	United Arab Emirates	2021-05-08	16
AE	United Arab Emirates	2021-05-09	27
AE	United Arab Emirates	2021-05-10	30
AE	United Arab Emirates	2021-05-11	45
AE	United Arab Emirates	2021-05-12	57
AE	United Arab Emirates	2021-05-13	24
AE	United Arab Emirates	2021-05-14	14
AE	United Arab Emirates	2021-05-15	17
AE	United Arab Emirates	2021-05-16	24
AE	United Arab Emirates	2021-05-17	21
AE	United Arab Emirates	2021-05-18	21
AE	United Arab Emirates	2021-05-19	20
AE	United Arab Emirates	2021-05-20	20
AE	United Arab Emirates	2021-05-21	15
AE	United Arab Emirates	2021-05-22	17
AE	United Arab Emirates	2021-05-23	21
AE	United Arab Emirates	2021-05-24	18
AE	United Arab Emirates	2021-05-25	19
AE	United Arab Emirates	2021-05-26	20
AE	United Arab Emirates	2021-05-27	24
AE	United Arab Emirates	2021-05-28	20
AE	United Arab Emirates	2021-05-29	25
AE	United Arab Emirates	2021-05-30	28
AE	United Arab Emirates	2021-05-31	25
AE	United Arab Emirates	2021-06-01	28
AE	United Arab Emirates	2021-06-02	27
AE	United Arab Emirates	2021-06-03	26
AE	United Arab Emirates	2021-06-04	22
AE	United Arab Emirates	2021-06-05	24
AE	United Arab Emirates	2021-06-06	27
AE	United Arab Emirates	2021-06-07	23
AE	United Arab Emirates	2021-06-08	24
AE	United Arab Emirates	2021-06-09	23
AE	United Arab Emirates	2021-06-10	24
AE	United Arab Emirates	2021-06-11	19
AE	United Arab Emirates	2021-06-12	20
AE	United Arab Emirates	2021-06-13	23
AE	United Arab Emirates	2021-06-14	22
AE	United Arab Emirates	2021-06-15	20
AE	United Arab Emirates	2021-06-16	20
AE	United Arab Emirates	2021-06-17	18
AE	United Arab Emirates	2021-06-18	13
AE	United Arab Emirates	2021-06-19	14
AE	United Arab Emirates	2021-06-20	20
AE	United Arab Emirates	2021-06-21	16
AE	United Arab Emirates	2021-06-22	16
AE	United Arab Emirates	2021-06-23	16
AE	United Arab Emirates	2021-06-24	18
AE	United Arab Emirates	2021-06-25	13
AE	United Arab Emirates	2021-06-26	16
AE	United Arab Emirates	2021-06-27	22
AE	United Arab Emirates	2021-06-28	20
AE	United Arab Emirates	2021-06-29	18
AE	United Arab Emirates	2021-06-30	22
EG	Egypt	2021-03-01	43
EG	Egypt	2021-03-02	45
EG	Egypt	2021-03-03	41
EG	Egypt	2021-03-04	42
EG	Egypt	2021-03-05	54
EG	Egypt	2021-03-06	47
EG	Egypt	2021-03-07	46
EG	Egypt	2021-03-08	44
EG	Egypt	2021-03-09	45
EG	Egypt	2021-03-10	43
EG	Egypt	2021-03-11	43
EG	Egypt	2021-03-12	55
EG	Egypt	2021-03-13	51
EG	Egypt	2021-03-14	47
EG	Egypt	2021-03-15	46
EG	Egypt	2021-03-16	47
EG	Egypt	2021-03-17	48
EG	Egypt	2021-03-18	47
EG	Egypt	2021-03-19	62
EG	Egypt	2021-03-20	58
EG	Egypt	2021-03-21	56
EG	Egypt	2021-03-22	46
EG	Egypt	2021-03-23	46
EG	Egypt	2021-03-24	47
EG	Egypt	2021-03-25	49
EG	Egypt	2021-03-26	59
EG	Egypt	2021-03-27	52
EG	Egypt	2021-03-28	49
EG	Egypt	2021-03-29	49
EG	Egypt	2021-03-30	52
EG	Egypt	2021-03-31	54
EG	Egypt	2021-04-01	55
EG	Egypt	2021-04-02	72
EG	Egypt	2021-04-03	59
EG	Egypt	2021-04-04	60
EG	Egypt	2021-04-05	59
EG	Egypt	2021-04-06	59
EG	Egypt	2021-04-07	60
EG	Egypt	2021-04-08	59
EG	Egypt	2021-04-09	74
EG	Egypt	2021-04-10	67
EG	Egypt	2021-04-11	73
EG	Egypt	2021-04-12	83
EG	Egypt	2021-04-13	36
EG	Egypt	2021-04-14	41
EG	Egypt	2021-04-15	40
EG	Egypt	2021-04-16	54
EG	Egypt	2021-04-17	48
EG	Egypt	2021-04-18	44
EG	Egypt	2021-04-19	46
EG	Egypt	2021-04-20	55
EG	Egypt	2021-04-21	54
EG	Egypt	2021-04-22	48
EG	Egypt	2021-04-23	64
EG	Egypt	2021-04-24	54
EG	Egypt	2021-04-25	53
EG	Egypt	2021-04-26	54
EG	Egypt	2021-04-27	55
EG	Egypt	2021-04-28	64
EG	Egypt	2021-04-29	51
EG	Egypt	2021-04-30	70
EG	Egypt	2021-05-01	61
EG	Egypt	2021-05-02	54
EG	Egypt	2021-05-03	48
EG	Egypt	2021-05-04	61
EG	Egypt	2021-05-05	62
EG	Egypt	2021-05-06	52
EG	Egypt	2021-05-07	69
EG	Egypt	2021-05-08	58
EG	Egypt	2021-05-09	64
EG	Egypt	2021-05-10	67
EG	Egypt	2021-05-11	85
EG	Egypt	2021-05-12	87
EG	Egypt	2021-05-13	48
EG	Egypt	2021-05-14	68
EG	Egypt	2021-05-15	47
EG	Egypt	2021-05-16	47
EG	Egypt	2021-05-17	59
EG	Egypt	2021-05-18	62
EG	Egypt	2021-05-19	63
EG	Egypt	2021-05-20	60
EG	Egypt	2021-05-21	77
EG	Egypt	2021-05-22	72
EG	Egypt	2021-05-23	69
EG	Egypt	2021-05-24	66
EG	Egypt	2021-05-25	71
EG	Egypt	2021-05-26	72
EG	Egypt	2021-05-27	72
EG	Egypt	2021-05-28	93
EG	Egypt	2021-05-29	88
EG	Egypt	2021-05-30	80
EG	Egypt	2021-05-31	79
EG	Egypt	2021-06-01	92
EG	Egypt	2021-06-02	93
EG	Egypt	2021-06-03	86
EG	Egypt	2021-06-04	103
EG	Egypt	2021-06-05	95
EG	Egypt	2021-06-06	87
EG	Egypt	2021-06-07	86
EG	Egypt	2021-06-08	88
EG	Egypt	2021-06-09	87
EG	Egypt	2021-06-10	84
EG	Egypt	2021-06-11	100
EG	Egypt	2021-06-12	87
EG	Egypt	2021-06-13	80
EG	Egypt	2021-06-14	81
EG	Egypt	2021-06-15	83
EG	Egypt	2021-06-16	84
EG	Egypt	2021-06-17	78
EG	Egypt	2021-06-18	92
EG	Egypt	2021-06-19	80
EG	Egypt	2021-06-20	75
EG	Egypt	2021-06-21	75
EG	Egypt	2021-06-22	77
EG	Egypt	2021-06-23	80
EG	Egypt	2021-06-24	78
EG	Egypt	2021-06-25	94
EG	Egypt	2021-06-26	83
EG	Egypt	2021-06-27	79
EG	Egypt	2021-06-28	78
EG	Egypt	2021-06-29	78
EG	Egypt	2021-06-30	88
EG	Egypt	2021-07-01	39
EG	Egypt	2021-07-02	45
EG	Egypt	2021-07-03	28
EG	Egypt	2021-07-04	34
EG	Egypt	2021-07-05	51
EG	Egypt	2021-07-06	44
EG	Egypt	2021-07-07	32
EG	Egypt	2021-07-08	40
EG	Egypt	2021-07-09	44
EG	Egypt	2021-07-10	37
EG	Egypt	2021-07-11	35
EG	Egypt	2021-07-12	50
EG	Egypt	2021-07-13	47
EG	Egypt	2021-07-14	33
EG	Egypt	2021-07-15	43
EG	Egypt	2021-07-16	46
EG	Egypt	2021-07-17	42
EG	Egypt	2021-07-18	39
EG	Egypt	2021-07-19	60
EG	Egypt	2021-07-20	55
EG	Egypt	2021-07-21	43
EG	Egypt	2021-07-22	41
EG	Egypt	2021-07-23	47
EG	Egypt	2021-07-24	41
EG	Egypt	2021-07-25	38
EG	Egypt	2021-07-26	56
EG	Egypt	2021-07-27	49
EG	Egypt	2021-07-28	34
EG	Egypt	2021-07-29	44
EG	Egypt	2021-07-30	51
EG	Egypt	2021-07-31	46
EG	Egypt	2021-08-01	47
EG	Egypt	2021-08-02	69
EG	Egypt	2021-08-03	56
EG	Egypt	2021-08-04	44
EG	Egypt	2021-08-05	56
EG	Egypt	2021-08-06	59
EG	Egypt	2021-08-07	54
EG	Egypt	2021-08-08	50
EG	Egypt	2021-08-09	72
EG	Egypt	2021-08-10	62
EG	Egypt	2021-08-11	56
EG	Egypt	2021-08-12	77
EG	Egypt	2021-08-13	35
EG	Egypt	2021-08-14	35
EG	Egypt	2021-08-15	29
EG	Egypt	2021-08-16	47
EG	Egypt	2021-08-17	39
EG	Egypt	2021-08-18	29
EG	Egypt	2021-08-19	40
EG	Egypt	2021-08-20	52
EG	Egypt	2021-08-21	45
EG	Egypt	2021-08-22	38
EG	Egypt	2021-08-23	59
EG	Egypt	2021-08-24	49
EG	Egypt	2021-08-25	36
EG	Egypt	2021-08-26	46
EG	Egypt	2021-08-27	51
EG	Egypt	2021-08-28	56
EG	Egypt	2021-08-29	45
EG	Egypt	2021-08-30	68
EG	Egypt	2021-08-31	60
EG	Egypt	2021-09-01	44
EG	Egypt	2021-09-02	45
EG	Egypt	2021-09-03	60
EG	Egypt	2021-09-04	56
EG	Egypt	2021-09-05	44
EG	Egypt	2021-09-06	64
EG	Egypt	2021-09-07	52
EG	Egypt	2021-09-08	50
EG	Egypt	2021-09-09	65
EG	Egypt	2021-09-10	85
EG	Egypt	2021-09-11	85
EG	Egypt	2021-09-12	36
EG	Egypt	2021-09-13	69
EG	Egypt	2021-09-14	52
EG	Egypt	2021-09-15	42
EG	Egypt	2021-09-16	61
EG	Egypt	2021-09-17	66
EG	Egypt	2021-09-18	58
EG	Egypt	2021-09-19	51
EG	Egypt	2021-09-20	74
EG	Egypt	2021-09-21	66
EG	Egypt	2021-09-22	52
EG	Egypt	2021-09-23	61
EG	Egypt	2021-09-24	71
EG	Egypt	2021-09-25	64
EG	Egypt	2021-09-26	61
EG	Egypt	2021-09-27	87
EG	Egypt	2021-09-28	82
EG	Egypt	2021-09-29	61
EG	Egypt	2021-09-30	75
EG	Egypt	2021-10-01	92
EG	Egypt	2021-10-02	84
EG	Egypt	2021-10-03	73
EG	Egypt	2021-10-04	96
EG	Egypt	2021-10-05	88
EG	Egypt	2021-10-06	68
EG	Egypt	2021-10-07	79
EG	Egypt	2021-10-08	84
EG	Egypt	2021-10-09	76
EG	Egypt	2021-10-10	72
EG	Egypt	2021-10-11	91
EG	Egypt	2021-10-12	78
EG	Egypt	2021-10-13	61
EG	Egypt	2021-10-14	73
EG	Egypt	2021-10-15	78
EG	Egypt	2021-01-01	72
EG	Egypt	2021-01-02	64
EG	Egypt	2021-01-03	84
EG	Egypt	2021-01-04	70
EG	Egypt	2021-01-05	55
EG	Egypt	2021-01-06	66
EG	Egypt	2021-01-07	73
EG	Egypt	2021-01-08	69
EG	Egypt	2021-01-09	62
EG	Egypt	2021-01-10	85
EG	Egypt	2021-01-11	74
EG	Egypt	2021-01-12	59
EG	Egypt	2021-01-13	71
EG	Egypt	2021-01-14	75
EG	Egypt	2021-01-15	77
EG	Egypt	2021-01-16	35
EG	Egypt	2021-01-17	38
EG	Egypt	2021-01-18	34
EG	Egypt	2021-01-19	33
EG	Egypt	2021-01-20	37
EG	Egypt	2021-01-21	35
EG	Egypt	2021-01-22	37
EG	Egypt	2021-01-23	35
EG	Egypt	2021-01-24	36
EG	Egypt	2021-01-25	33
EG	Egypt	2021-01-26	34
EG	Egypt	2021-01-27	37
EG	Egypt	2021-01-28	38
EG	Egypt	2021-01-29	38
EG	Egypt	2021-01-30	37
EG	Egypt	2021-01-31	37
EG	Egypt	2021-02-01	38
EG	Egypt	2021-02-02	37
EG	Egypt	2021-02-03	43
EG	Egypt	2021-02-04	43
EG	Egypt	2021-02-05	45
EG	Egypt	2021-02-06	36
EG	Egypt	2021-02-07	36
EG	Egypt	2021-02-08	35
EG	Egypt	2021-02-09	37
EG	Egypt	2021-02-10	39
EG	Egypt	2021-02-11	37
EG	Egypt	2021-02-12	38
EG	Egypt	2021-02-13	38
EG	Egypt	2021-02-14	41
EG	Egypt	2021-02-15	43
EG	Egypt	2021-02-16	45
EG	Egypt	2021-02-17	53
EG	Egypt	2021-02-18	43
EG	Egypt	2021-02-19	50
EG	Egypt	2021-02-20	48
EG	Egypt	2021-02-21	48
EG	Egypt	2021-02-22	49
EG	Egypt	2021-02-23	47
EG	Egypt	2021-02-24	54
EG	Egypt	2021-02-25	53
EG	Egypt	2021-02-26	62
EG	Egypt	2021-02-27	69
EG	Egypt	2021-02-28	21
EG	Egypt	2021-07-01	70
EG	Egypt	2021-07-02	57
EG	Egypt	2021-07-03	48
EG	Egypt	2021-07-04	50
EG	Egypt	2021-07-05	70
EG	Egypt	2021-07-06	65
EG	Egypt	2021-07-07	69
EG	Egypt	2021-07-08	75
EG	Egypt	2021-07-09	57
EG	Egypt	2021-07-10	54
EG	Egypt	2021-07-11	55
EG	Egypt	2021-07-12	69
EG	Egypt	2021-07-13	69
EG	Egypt	2021-07-14	74
EG	Egypt	2021-07-15	84
EG	Egypt	2021-07-16	72
EG	Egypt	2021-07-17	68
EG	Egypt	2021-07-18	68
EG	Egypt	2021-07-19	87
EG	Egypt	2021-07-20	90
EG	Egypt	2021-07-21	91
EG	Egypt	2021-07-22	89
EG	Egypt	2021-07-23	76
EG	Egypt	2021-07-24	74
EG	Egypt	2021-07-25	71
EG	Egypt	2021-07-26	91
EG	Egypt	2021-07-27	96
EG	Egypt	2021-07-28	111
EG	Egypt	2021-07-29	92
EG	Egypt	2021-07-30	55
EG	Egypt	2021-07-31	74
EG	Egypt	2021-08-01	68
EG	Egypt	2021-08-02	88
EG	Egypt	2021-08-03	92
EG	Egypt	2021-08-04	94
EG	Egypt	2021-08-05	98
EG	Egypt	2021-08-06	83
EG	Egypt	2021-08-07	90
EG	Egypt	2021-08-08	92
EG	Egypt	2021-08-09	99
EG	Egypt	2021-08-10	101
EG	Egypt	2021-08-11	105
EG	Egypt	2021-08-12	113
EG	Egypt	2021-08-13	102
EG	Egypt	2021-08-14	113
EG	Egypt	2021-08-15	116
EG	Egypt	2021-08-16	121
EG	Egypt	2021-08-17	126
EG	Egypt	2021-08-18	132
EG	Egypt	2021-08-19	138
EG	Egypt	2021-08-20	125
EG	Egypt	2021-08-21	125
EG	Egypt	2021-08-22	126
EG	Egypt	2021-08-23	126
EG	Egypt	2021-08-24	126
EG	Egypt	2021-08-25	134
EG	Egypt	2021-08-26	138
EG	Egypt	2021-08-27	115
EG	Egypt	2021-08-28	117
EG	Egypt	2021-08-29	115
EG	Egypt	2021-08-30	113
EG	Egypt	2021-08-31	114
EG	Egypt	2021-09-01	112
EG	Egypt	2021-09-02	119
EG	Egypt	2021-09-03	94
EG	Egypt	2021-09-04	97
EG	Egypt	2021-09-05	98
EG	Egypt	2021-09-06	100
EG	Egypt	2021-09-07	99
EG	Egypt	2021-09-08	105
EG	Egypt	2021-09-09	111
EG	Egypt	2021-09-10	98
EG	Egypt	2021-09-11	103
EG	Egypt	2021-09-12	104
EG	Egypt	2021-09-13	108
EG	Egypt	2021-09-14	111
EG	Egypt	2021-09-15	114
EG	Egypt	2021-09-16	127
EG	Egypt	2021-09-17	71
EG	Egypt	2021-09-18	73
EG	Egypt	2021-09-19	73
EG	Egypt	2021-09-20	72
EG	Egypt	2021-09-21	59
EG	Egypt	2021-09-22	73
EG	Egypt	2021-09-23	80
EG	Egypt	2021-09-24	72
EG	Egypt	2021-09-25	75
EG	Egypt	2021-09-26	74
EG	Egypt	2021-09-27	75
EG	Egypt	2021-09-28	60
EG	Egypt	2021-09-29	80
EG	Egypt	2021-09-30	85
EG	Egypt	2021-10-01	78
EG	Egypt	2021-10-02	82
EG	Egypt	2021-10-03	81
EG	Egypt	2021-10-04	82
EG	Egypt	2021-10-05	67
EG	Egypt	2021-10-06	89
EG	Egypt	2021-10-07	97
EG	Egypt	2021-10-08	88
EG	Egypt	2021-10-09	83
EG	Egypt	2021-10-10	86
EG	Egypt	2021-10-11	89
EG	Egypt	2021-10-12	74
EG	Egypt	2021-10-13	91
EG	Egypt	2021-10-14	98
EG	Egypt	2021-10-15	92
EG	Egypt	2021-01-01	93
EG	Egypt	2021-01-02	93
EG	Egypt	2021-01-03	94
EG	Egypt	2021-01-04	80
EG	Egypt	2021-01-05	98
EG	Egypt	2021-01-06	106
EG	Egypt	2021-01-07	102
EG	Egypt	2021-01-08	108
EG	Egypt	2021-01-09	107
EG	Egypt	2021-01-10	112
EG	Egypt	2021-01-11	100
EG	Egypt	2021-01-12	121
EG	Egypt	2021-01-13	138
EG	Egypt	2021-01-14	161
EG	Egypt	2021-01-15	89
EG	Egypt	2021-01-16	85
EG	Egypt	2021-01-17	74
EG	Egypt	2021-01-18	85
EG	Egypt	2021-01-19	83
EG	Egypt	2021-01-20	96
EG	Egypt	2021-01-21	95
EG	Egypt	2021-01-22	96
EG	Egypt	2021-01-23	97
EG	Egypt	2021-01-24	83
EG	Egypt	2021-01-25	107
EG	Egypt	2021-01-26	93
EG	Egypt	2021-01-27	104
EG	Egypt	2021-01-28	97
EG	Egypt	2021-01-29	101
EG	Egypt	2021-01-30	100
EG	Egypt	2021-01-31	77
EG	Egypt	2021-02-01	109
EG	Egypt	2021-02-02	95
EG	Egypt	2021-02-03	115
EG	Egypt	2021-02-04	113
EG	Egypt	2021-02-05	119
EG	Egypt	2021-02-06	117
EG	Egypt	2021-02-07	111
EG	Egypt	2021-02-08	139
EG	Egypt	2021-02-09	122
EG	Egypt	2021-02-10	136
EG	Egypt	2021-02-11	143
EG	Egypt	2021-02-12	162
EG	Egypt	2021-02-13	175
EG	Egypt	2021-02-14	85
EG	Egypt	2021-02-15	85
EG	Egypt	2021-02-16	61
EG	Egypt	2021-02-17	101
EG	Egypt	2021-02-18	100
EG	Egypt	2021-02-19	109
EG	Egypt	2021-02-20	105
EG	Egypt	2021-02-21	108
EG	Egypt	2021-02-22	108
EG	Egypt	2021-02-23	124
EG	Egypt	2021-02-24	126
EG	Egypt	2021-02-25	123
EG	Egypt	2021-02-26	129
EG	Egypt	2021-02-27	127
EG	Egypt	2021-02-28	129
EG	Egypt	2021-07-01	32
EG	Egypt	2021-07-02	31
EG	Egypt	2021-07-03	33
EG	Egypt	2021-07-04	32
EG	Egypt	2021-07-05	35
EG	Egypt	2021-07-06	35
EG	Egypt	2021-07-07	33
EG	Egypt	2021-07-08	32
EG	Egypt	2021-07-09	30
EG	Egypt	2021-07-10	33
EG	Egypt	2021-07-11	30
EG	Egypt	2021-07-12	31
EG	Egypt	2021-07-13	30
EG	Egypt	2021-07-14	33
EG	Egypt	2021-07-15	29
EG	Egypt	2021-07-16	27
EG	Egypt	2021-07-17	29
EG	Egypt	2021-07-18	28
EG	Egypt	2021-07-19	28
EG	Egypt	2021-07-20	28
EG	Egypt	2021-07-21	25
EG	Egypt	2021-07-22	25
EG	Egypt	2021-07-23	23
EG	Egypt	2021-07-24	26
EG	Egypt	2021-07-25	24
EG	Egypt	2021-07-26	24
EG	Egypt	2021-07-27	24
EG	Egypt	2021-07-28	28
EG	Egypt	2021-07-29	26
EG	Egypt	2021-07-30	24
EG	Egypt	2021-07-31	36
EG	Egypt	2021-08-01	35
EG	Egypt	2021-08-02	30
EG	Egypt	2021-08-03	31
EG	Egypt	2021-08-04	46
EG	Egypt	2021-08-05	49
EG	Egypt	2021-08-06	49
EG	Egypt	2021-08-07	47
EG	Egypt	2021-08-08	50
EG	Egypt	2021-08-09	53
EG	Egypt	2021-08-10	53
EG	Egypt	2021-08-11	47
EG	Egypt	2021-08-12	51
EG	Egypt	2021-08-13	50
EG	Egypt	2021-08-14	50
EG	Egypt	2021-08-15	54
EG	Egypt	2021-08-16	60
EG	Egypt	2021-08-17	63
EG	Egypt	2021-08-18	57
EG	Egypt	2021-08-19	53
EG	Egypt	2021-08-20	54
EG	Egypt	2021-08-21	55
EG	Egypt	2021-08-22	58
EG	Egypt	2021-08-23	51
EG	Egypt	2021-08-24	69
EG	Egypt	2021-08-25	62
EG	Egypt	2021-08-26	61
EG	Egypt	2021-08-27	60
EG	Egypt	2021-08-28	62
EG	Egypt	2021-08-29	65
EG	Egypt	2021-08-30	68
EG	Egypt	2021-08-31	71
EG	Egypt	2021-09-01	68
EG	Egypt	2021-09-02	66
EG	Egypt	2021-09-03	63
EG	Egypt	2021-09-04	65
EG	Egypt	2021-09-05	66
EG	Egypt	2021-09-06	72
EG	Egypt	2021-09-07	75
EG	Egypt	2021-09-08	71
EG	Egypt	2021-09-09	71
EG	Egypt	2021-09-10	68
EG	Egypt	2021-09-11	66
EG	Egypt	2021-09-12	71
EG	Egypt	2021-09-13	80
EG	Egypt	2021-09-14	85
EG	Egypt	2021-09-15	82
EG	Egypt	2021-09-16	55
EG	Egypt	2021-09-17	56
EG	Egypt	2021-09-18	51
EG	Egypt	2021-09-19	68
EG	Egypt	2021-09-20	59
EG	Egypt	2021-09-21	65
EG	Egypt	2021-09-22	63
EG	Egypt	2021-09-23	67
EG	Egypt	2021-09-24	66
EG	Egypt	2021-09-25	55
EG	Egypt	2021-09-26	77
EG	Egypt	2021-09-27	67
EG	Egypt	2021-09-28	72
EG	Egypt	2021-09-29	70
EG	Egypt	2021-09-30	71
EG	Egypt	2021-10-01	66
EG	Egypt	2021-10-02	62
EG	Egypt	2021-10-03	90
EG	Egypt	2021-10-04	69
EG	Egypt	2021-10-05	78
EG	Egypt	2021-10-06	81
EG	Egypt	2021-10-07	87
EG	Egypt	2021-10-08	75
EG	Egypt	2021-10-09	71
EG	Egypt	2021-10-10	98
EG	Egypt	2021-10-11	85
EG	Egypt	2021-10-12	92
EG	Egypt	2021-10-13	95
EG	Egypt	2021-10-14	100
EG	Egypt	2021-10-15	99
IQ	Iraq	2021-01-01	75
IQ	Iraq	2021-01-02	71
IQ	Iraq	2021-01-03	61
IQ	Iraq	2021-01-04	64
IQ	Iraq	2021-01-05	66
IQ	Iraq	2021-01-06	72
IQ	Iraq	2021-01-07	67
IQ	Iraq	2021-01-08	66
IQ	Iraq	2021-01-09	81
IQ	Iraq	2021-01-10	86
IQ	Iraq	2021-01-11	86
IQ	Iraq	2021-01-12	91
IQ	Iraq	2021-01-13	91
IQ	Iraq	2021-01-14	89
IQ	Iraq	2021-01-15	89
IQ	Iraq	2021-01-16	100
IQ	Iraq	2021-01-17	100
IQ	Iraq	2021-01-18	101
IQ	Iraq	2021-01-19	103
IQ	Iraq	2021-01-20	110
IQ	Iraq	2021-01-21	105
IQ	Iraq	2021-01-22	100
IQ	Iraq	2021-01-23	109
IQ	Iraq	2021-01-24	111
IQ	Iraq	2021-01-25	109
IQ	Iraq	2021-01-26	107
IQ	Iraq	2021-01-27	113
IQ	Iraq	2021-01-28	107
IQ	Iraq	2021-01-29	101
IQ	Iraq	2021-01-30	107
IQ	Iraq	2021-01-31	103
IQ	Iraq	2021-02-01	103
IQ	Iraq	2021-02-02	103
IQ	Iraq	2021-02-03	110
IQ	Iraq	2021-02-04	101
IQ	Iraq	2021-02-05	91
IQ	Iraq	2021-02-06	97
IQ	Iraq	2021-02-07	95
IQ	Iraq	2021-02-08	93
IQ	Iraq	2021-02-09	91
IQ	Iraq	2021-02-10	97
IQ	Iraq	2021-02-11	94
IQ	Iraq	2021-02-12	92
IQ	Iraq	2021-02-13	95
IQ	Iraq	2021-02-14	97
IQ	Iraq	2021-02-15	97
IQ	Iraq	2021-02-16	98
IQ	Iraq	2021-02-17	97
IQ	Iraq	2021-02-18	92
IQ	Iraq	2021-02-19	-38
IQ	Iraq	2021-02-20	-34
IQ	Iraq	2021-02-21	-29
IQ	Iraq	2021-02-22	4
IQ	Iraq	2021-02-23	5
IQ	Iraq	2021-02-24	3
IQ	Iraq	2021-02-25	2
IQ	Iraq	2021-02-26	-29
IQ	Iraq	2021-02-27	-22
IQ	Iraq	2021-02-28	-18
IQ	Iraq	2021-03-01	15
IQ	Iraq	2021-03-02	17
IQ	Iraq	2021-03-03	19
IQ	Iraq	2021-03-04	10
IQ	Iraq	2021-03-05	-24
IQ	Iraq	2021-03-06	-17
IQ	Iraq	2021-03-07	-11
IQ	Iraq	2021-03-08	14
IQ	Iraq	2021-03-09	14
IQ	Iraq	2021-03-10	10
IQ	Iraq	2021-03-11	9
IQ	Iraq	2021-03-12	-20
IQ	Iraq	2021-03-13	-8
IQ	Iraq	2021-03-14	-3
IQ	Iraq	2021-03-15	20
IQ	Iraq	2021-03-16	22
IQ	Iraq	2021-03-17	21
IQ	Iraq	2021-03-18	12
IQ	Iraq	2021-03-19	-10
IQ	Iraq	2021-03-20	4
IQ	Iraq	2021-03-21	-9
IQ	Iraq	2021-03-22	12
IQ	Iraq	2021-03-23	15
IQ	Iraq	2021-03-24	19
IQ	Iraq	2021-03-25	16
IQ	Iraq	2021-03-26	-8
IQ	Iraq	2021-03-27	3
IQ	Iraq	2021-03-28	26
IQ	Iraq	2021-03-29	24
IQ	Iraq	2021-03-30	28
IQ	Iraq	2021-03-31	33
IQ	Iraq	2021-04-01	25
IQ	Iraq	2021-04-02	2
IQ	Iraq	2021-04-03	13
IQ	Iraq	2021-04-04	38
IQ	Iraq	2021-04-05	37
IQ	Iraq	2021-04-06	36
IQ	Iraq	2021-04-07	34
IQ	Iraq	2021-04-08	22
IQ	Iraq	2021-04-09	0
IQ	Iraq	2021-04-10	12
IQ	Iraq	2021-04-11	40
IQ	Iraq	2021-04-12	40
IQ	Iraq	2021-04-13	18
IQ	Iraq	2021-04-14	8
IQ	Iraq	2021-04-15	1
IQ	Iraq	2021-04-16	-9
IQ	Iraq	2021-04-17	-2
IQ	Iraq	2021-04-18	16
IQ	Iraq	2021-04-19	14
IQ	Iraq	2021-04-20	16
IQ	Iraq	2021-04-21	16
IQ	Iraq	2021-04-22	7
IQ	Iraq	2021-04-23	0
IQ	Iraq	2021-04-24	3
IQ	Iraq	2021-04-25	19
IQ	Iraq	2021-04-26	17
IQ	Iraq	2021-04-27	22
IQ	Iraq	2021-04-28	25
IQ	Iraq	2021-04-29	18
IQ	Iraq	2021-04-30	11
IQ	Iraq	2021-05-01	14
IQ	Iraq	2021-05-02	31
IQ	Iraq	2021-05-03	31
IQ	Iraq	2021-05-04	33
IQ	Iraq	2021-05-05	29
IQ	Iraq	2021-05-06	21
IQ	Iraq	2021-05-07	16
IQ	Iraq	2021-05-08	18
IQ	Iraq	2021-05-09	36
IQ	Iraq	2021-05-10	39
IQ	Iraq	2021-05-11	48
IQ	Iraq	2021-05-12	22
IQ	Iraq	2021-05-13	1
IQ	Iraq	2021-05-14	31
IQ	Iraq	2021-05-15	33
IQ	Iraq	2021-05-16	43
IQ	Iraq	2021-05-17	44
IQ	Iraq	2021-05-18	44
IQ	Iraq	2021-05-19	42
IQ	Iraq	2021-05-20	32
IQ	Iraq	2021-05-21	36
IQ	Iraq	2021-05-22	36
IQ	Iraq	2021-05-23	45
IQ	Iraq	2021-05-24	44
IQ	Iraq	2021-05-25	47
IQ	Iraq	2021-05-26	49
IQ	Iraq	2021-05-27	43
IQ	Iraq	2021-05-28	51
IQ	Iraq	2021-05-29	52
IQ	Iraq	2021-05-30	58
IQ	Iraq	2021-05-31	59
IQ	Iraq	2021-06-01	64
IQ	Iraq	2021-06-02	63
IQ	Iraq	2021-06-03	55
IQ	Iraq	2021-06-04	58
IQ	Iraq	2021-06-05	57
IQ	Iraq	2021-06-06	60
IQ	Iraq	2021-06-07	59
IQ	Iraq	2021-06-08	63
IQ	Iraq	2021-06-09	62
IQ	Iraq	2021-06-10	51
IQ	Iraq	2021-06-11	52
IQ	Iraq	2021-06-12	49
IQ	Iraq	2021-06-13	51
IQ	Iraq	2021-06-14	51
IQ	Iraq	2021-06-15	51
IQ	Iraq	2021-06-16	50
IQ	Iraq	2021-06-17	37
IQ	Iraq	2021-06-18	40
IQ	Iraq	2021-06-19	38
IQ	Iraq	2021-06-20	42
IQ	Iraq	2021-06-21	41
IQ	Iraq	2021-06-22	45
IQ	Iraq	2021-06-23	45
IQ	Iraq	2021-06-24	40
IQ	Iraq	2021-06-25	44
IQ	Iraq	2021-06-26	44
IQ	Iraq	2021-06-27	47
IQ	Iraq	2021-06-28	50
IQ	Iraq	2021-06-29	52
IQ	Iraq	2021-06-30	57
IQ	Iraq	2021-07-01	49
IQ	Iraq	2021-07-02	52
IQ	Iraq	2021-07-03	54
IQ	Iraq	2021-07-04	60
IQ	Iraq	2021-07-05	63
IQ	Iraq	2021-07-06	67
IQ	Iraq	2021-07-07	66
IQ	Iraq	2021-07-08	53
IQ	Iraq	2021-07-09	56
IQ	Iraq	2021-07-10	56
IQ	Iraq	2021-07-11	59
IQ	Iraq	2021-07-12	61
IQ	Iraq	2021-07-13	65
IQ	Iraq	2021-07-14	65
IQ	Iraq	2021-07-15	54
IQ	Iraq	2021-07-16	60
IQ	Iraq	2021-07-17	62
IQ	Iraq	2021-07-18	69
IQ	Iraq	2021-07-19	64
IQ	Iraq	2021-07-20	51
IQ	Iraq	2021-07-21	49
IQ	Iraq	2021-07-22	40
IQ	Iraq	2021-07-23	52
IQ	Iraq	2021-07-24	50
IQ	Iraq	2021-07-25	54
IQ	Iraq	2021-07-26	53
IQ	Iraq	2021-07-27	58
IQ	Iraq	2021-07-28	61
IQ	Iraq	2021-07-29	53
IQ	Iraq	2021-07-30	54
IQ	Iraq	2021-07-31	58
IQ	Iraq	2021-08-01	63
IQ	Iraq	2021-08-02	62
IQ	Iraq	2021-08-03	68
IQ	Iraq	2021-08-04	69
IQ	Iraq	2021-08-05	56
IQ	Iraq	2021-08-06	57
IQ	Iraq	2021-08-07	62
IQ	Iraq	2021-08-08	67
IQ	Iraq	2021-08-09	66
IQ	Iraq	2021-08-10	70
IQ	Iraq	2021-08-11	67
IQ	Iraq	2021-08-12	54
IQ	Iraq	2021-08-13	58
IQ	Iraq	2021-08-14	61
IQ	Iraq	2021-08-15	67
IQ	Iraq	2021-08-16	65
IQ	Iraq	2021-08-17	69
IQ	Iraq	2021-08-18	66
IQ	Iraq	2021-08-19	27
IQ	Iraq	2021-08-20	51
IQ	Iraq	2021-08-21	56
IQ	Iraq	2021-08-22	58
IQ	Iraq	2021-08-23	59
IQ	Iraq	2021-08-24	62
IQ	Iraq	2021-08-25	62
IQ	Iraq	2021-08-26	52
IQ	Iraq	2021-08-27	54
IQ	Iraq	2021-08-28	55
IQ	Iraq	2021-08-29	62
IQ	Iraq	2021-08-30	67
IQ	Iraq	2021-08-31	73
IQ	Iraq	2021-09-01	72
IQ	Iraq	2021-09-02	60
IQ	Iraq	2021-09-03	65
IQ	Iraq	2021-09-04	68
IQ	Iraq	2021-09-05	72
IQ	Iraq	2021-09-06	70
IQ	Iraq	2021-09-07	74
IQ	Iraq	2021-09-08	73
IQ	Iraq	2021-09-09	62
IQ	Iraq	2021-09-10	68
IQ	Iraq	2021-09-11	69
IQ	Iraq	2021-09-12	73
IQ	Iraq	2021-09-13	73
IQ	Iraq	2021-09-14	76
IQ	Iraq	2021-09-15	73
IQ	Iraq	2021-09-16	61
IQ	Iraq	2021-09-17	67
IQ	Iraq	2021-09-18	67
IQ	Iraq	2021-09-19	70
IQ	Iraq	2021-09-20	72
IQ	Iraq	2021-09-21	76
IQ	Iraq	2021-09-22	76
IQ	Iraq	2021-09-23	64
IQ	Iraq	2021-09-24	71
IQ	Iraq	2021-09-25	67
IQ	Iraq	2021-09-26	71
IQ	Iraq	2021-09-27	73
IQ	Iraq	2021-09-28	65
IQ	Iraq	2021-09-29	82
IQ	Iraq	2021-09-30	74
IQ	Iraq	2021-10-01	81
IQ	Iraq	2021-10-02	79
IQ	Iraq	2021-10-03	81
IQ	Iraq	2021-10-04	80
IQ	Iraq	2021-10-05	88
IQ	Iraq	2021-10-06	84
IQ	Iraq	2021-10-07	73
IQ	Iraq	2021-10-08	79
IQ	Iraq	2021-10-09	74
IQ	Iraq	2021-10-10	40
IQ	Iraq	2021-10-11	79
IQ	Iraq	2021-10-12	83
IQ	Iraq	2021-10-13	84
IQ	Iraq	2021-10-14	72
IQ	Iraq	2021-10-15	80
LY	Libya	2021-01-01	23
LY	Libya	2021-01-02	30
LY	Libya	2021-01-03	34
LY	Libya	2021-01-04	34
LY	Libya	2021-01-05	35
LY	Libya	2021-01-06	33
LY	Libya	2021-01-07	37
LY	Libya	2021-01-08	27
LY	Libya	2021-01-09	36
LY	Libya	2021-01-10	43
LY	Libya	2021-01-11	42
LY	Libya	2021-01-12	42
LY	Libya	2021-01-13	37
LY	Libya	2021-01-14	37
LY	Libya	2021-01-15	19
LY	Libya	2021-01-16	26
LY	Libya	2021-01-17	34
LY	Libya	2021-01-18	34
LY	Libya	2021-01-19	37
LY	Libya	2021-01-20	37
LY	Libya	2021-01-21	36
LY	Libya	2021-01-22	26
LY	Libya	2021-01-23	33
LY	Libya	2021-01-24	40
LY	Libya	2021-01-25	39
LY	Libya	2021-01-26	36
LY	Libya	2021-01-27	36
LY	Libya	2021-01-28	35
LY	Libya	2021-01-29	30
LY	Libya	2021-01-30	38
LY	Libya	2021-01-31	44
LY	Libya	2021-02-01	45
LY	Libya	2021-02-02	48
LY	Libya	2021-02-03	37
LY	Libya	2021-02-04	33
LY	Libya	2021-02-05	23
LY	Libya	2021-02-06	30
LY	Libya	2021-02-07	34
LY	Libya	2021-02-08	38
LY	Libya	2021-02-09	44
LY	Libya	2021-02-10	42
LY	Libya	2021-02-11	42
LY	Libya	2021-02-12	29
LY	Libya	2021-02-13	42
LY	Libya	2021-02-14	47
LY	Libya	2021-02-15	37
LY	Libya	2021-02-16	48
LY	Libya	2021-02-17	39
LY	Libya	2021-02-18	41
LY	Libya	2021-02-19	34
LY	Libya	2021-02-20	47
LY	Libya	2021-02-21	51
LY	Libya	2021-02-22	48
LY	Libya	2021-02-23	49
LY	Libya	2021-02-24	48
LY	Libya	2021-02-25	46
LY	Libya	2021-02-26	34
LY	Libya	2021-02-27	45
LY	Libya	2021-02-28	52
LY	Libya	2021-03-01	51
LY	Libya	2021-03-02	53
LY	Libya	2021-03-03	52
LY	Libya	2021-03-04	51
LY	Libya	2021-03-05	39
LY	Libya	2021-03-06	49
LY	Libya	2021-03-07	55
LY	Libya	2021-03-08	51
LY	Libya	2021-03-09	55
LY	Libya	2021-03-10	54
LY	Libya	2021-03-11	52
LY	Libya	2021-03-12	43
LY	Libya	2021-03-13	52
LY	Libya	2021-03-14	60
LY	Libya	2021-03-15	57
LY	Libya	2021-03-16	60
LY	Libya	2021-03-17	60
LY	Libya	2021-03-18	59
LY	Libya	2021-03-19	44
LY	Libya	2021-03-20	59
LY	Libya	2021-03-21	71
LY	Libya	2021-03-22	61
LY	Libya	2021-03-23	58
LY	Libya	2021-03-24	61
LY	Libya	2021-03-25	60
LY	Libya	2021-03-26	48
LY	Libya	2021-03-27	60
LY	Libya	2021-03-28	66
LY	Libya	2021-03-29	66
LY	Libya	2021-03-30	68
LY	Libya	2021-03-31	67
LY	Libya	2021-04-01	68
LY	Libya	2021-04-02	56
LY	Libya	2021-04-03	65
LY	Libya	2021-04-04	73
LY	Libya	2021-04-05	75
LY	Libya	2021-04-06	81
LY	Libya	2021-04-07	79
LY	Libya	2021-04-08	82
LY	Libya	2021-04-09	71
LY	Libya	2021-04-10	85
LY	Libya	2021-04-11	96
LY	Libya	2021-04-12	107
LY	Libya	2021-04-13	45
LY	Libya	2021-04-14	47
LY	Libya	2021-04-15	40
LY	Libya	2021-04-16	51
LY	Libya	2021-04-17	48
LY	Libya	2021-04-18	58
LY	Libya	2021-04-19	62
LY	Libya	2021-04-20	65
LY	Libya	2021-04-21	63
LY	Libya	2021-04-22	53
LY	Libya	2021-04-23	74
LY	Libya	2021-04-24	62
LY	Libya	2021-04-25	69
LY	Libya	2021-04-26	67
LY	Libya	2021-04-27	72
LY	Libya	2021-04-28	71
LY	Libya	2021-04-29	55
LY	Libya	2021-04-30	87
LY	Libya	2021-05-01	70
LY	Libya	2021-05-02	82
LY	Libya	2021-05-03	88
LY	Libya	2021-05-04	96
LY	Libya	2021-05-05	94
LY	Libya	2021-05-06	86
LY	Libya	2021-05-07	120
LY	Libya	2021-05-08	97
LY	Libya	2021-05-09	107
LY	Libya	2021-05-10	119
LY	Libya	2021-05-11	132
LY	Libya	2021-05-12	139
LY	Libya	2021-05-13	66
LY	Libya	2021-05-14	65
LY	Libya	2021-05-15	40
LY	Libya	2021-05-16	73
LY	Libya	2021-05-17	76
LY	Libya	2021-05-18	84
LY	Libya	2021-05-19	79
LY	Libya	2021-05-20	78
LY	Libya	2021-05-21	78
LY	Libya	2021-05-22	85
LY	Libya	2021-05-23	90
LY	Libya	2021-05-24	89
LY	Libya	2021-05-25	96
LY	Libya	2021-05-26	92
LY	Libya	2021-05-27	91
LY	Libya	2021-05-28	90
LY	Libya	2021-05-29	92
LY	Libya	2021-05-30	104
LY	Libya	2021-05-31	106
LY	Libya	2021-06-01	110
LY	Libya	2021-06-02	105
LY	Libya	2021-06-03	101
LY	Libya	2021-06-04	97
LY	Libya	2021-06-05	101
LY	Libya	2021-06-06	103
LY	Libya	2021-06-07	107
LY	Libya	2021-06-08	110
LY	Libya	2021-06-09	113
LY	Libya	2021-06-10	107
LY	Libya	2021-06-11	91
LY	Libya	2021-06-12	97
LY	Libya	2021-06-13	104
LY	Libya	2021-06-14	104
LY	Libya	2021-06-15	107
LY	Libya	2021-06-16	100
LY	Libya	2021-06-17	95
LY	Libya	2021-06-18	84
LY	Libya	2021-06-19	83
LY	Libya	2021-06-20	87
LY	Libya	2021-06-21	90
LY	Libya	2021-06-22	85
LY	Libya	2021-06-23	83
LY	Libya	2021-06-24	90
LY	Libya	2021-06-25	85
LY	Libya	2021-06-26	90
LY	Libya	2021-06-27	97
LY	Libya	2021-06-28	95
LY	Libya	2021-06-29	92
LY	Libya	2021-06-30	91
LY	Libya	2021-07-01	90
LY	Libya	2021-07-02	85
LY	Libya	2021-07-03	94
LY	Libya	2021-07-04	101
LY	Libya	2021-07-05	107
LY	Libya	2021-07-06	110
LY	Libya	2021-07-07	109
LY	Libya	2021-07-08	105
LY	Libya	2021-07-09	93
LY	Libya	2021-07-10	99
LY	Libya	2021-07-11	103
LY	Libya	2021-07-12	107
LY	Libya	2021-07-13	108
LY	Libya	2021-07-14	111
LY	Libya	2021-07-15	112
LY	Libya	2021-07-16	106
LY	Libya	2021-07-17	124
LY	Libya	2021-07-18	142
LY	Libya	2021-07-19	128
LY	Libya	2021-07-20	0
LY	Libya	2021-07-21	23
LY	Libya	2021-07-22	22
LY	Libya	2021-07-23	56
LY	Libya	2021-07-24	73
LY	Libya	2021-07-25	81
LY	Libya	2021-07-26	82
LY	Libya	2021-07-27	70
LY	Libya	2021-07-28	72
LY	Libya	2021-07-29	66
LY	Libya	2021-07-30	45
LY	Libya	2021-07-31	63
LY	Libya	2021-08-01	70
LY	Libya	2021-08-02	71
LY	Libya	2021-08-03	76
LY	Libya	2021-08-04	74
LY	Libya	2021-08-05	73
LY	Libya	2021-08-06	69
LY	Libya	2021-08-07	26
LY	Libya	2021-08-08	33
LY	Libya	2021-08-09	33
LY	Libya	2021-08-10	86
LY	Libya	2021-08-11	83
LY	Libya	2021-08-12	77
LY	Libya	2021-08-13	58
LY	Libya	2021-08-14	94
LY	Libya	2021-08-15	99
LY	Libya	2021-08-16	101
LY	Libya	2021-08-17	100
LY	Libya	2021-08-18	94
LY	Libya	2021-08-19	94
LY	Libya	2021-08-20	82
LY	Libya	2021-08-21	95
LY	Libya	2021-08-22	101
LY	Libya	2021-08-23	105
LY	Libya	2021-08-24	107
LY	Libya	2021-08-25	105
LY	Libya	2021-08-26	99
LY	Libya	2021-08-27	81
LY	Libya	2021-08-28	91
LY	Libya	2021-08-29	100
LY	Libya	2021-08-30	106
LY	Libya	2021-08-31	109
LY	Libya	2021-09-01	108
LY	Libya	2021-09-02	104
LY	Libya	2021-09-03	89
LY	Libya	2021-09-04	100
LY	Libya	2021-09-05	108
LY	Libya	2021-09-06	113
LY	Libya	2021-09-07	120
LY	Libya	2021-09-08	117
LY	Libya	2021-09-09	111
LY	Libya	2021-09-10	94
LY	Libya	2021-09-11	106
LY	Libya	2021-09-12	116
LY	Libya	2021-09-13	118
LY	Libya	2021-09-14	121
LY	Libya	2021-09-15	119
LY	Libya	2021-09-16	109
LY	Libya	2021-09-17	99
LY	Libya	2021-09-18	107
LY	Libya	2021-09-19	111
LY	Libya	2021-09-20	113
LY	Libya	2021-09-21	115
LY	Libya	2021-09-22	113
LY	Libya	2021-09-23	112
LY	Libya	2021-09-24	100
LY	Libya	2021-09-25	107
LY	Libya	2021-09-26	116
LY	Libya	2021-09-27	119
LY	Libya	2021-09-28	122
LY	Libya	2021-09-29	120
LY	Libya	2021-09-30	119
LY	Libya	2021-10-01	110
LY	Libya	2021-10-02	114
LY	Libya	2021-10-03	120
LY	Libya	2021-10-04	123
LY	Libya	2021-10-05	125
LY	Libya	2021-10-06	125
LY	Libya	2021-10-07	123
LY	Libya	2021-10-08	108
LY	Libya	2021-10-09	119
LY	Libya	2021-10-10	126
LY	Libya	2021-10-11	128
LY	Libya	2021-10-12	136
LY	Libya	2021-10-13	137
LY	Libya	2021-10-14	126
LY	Libya	2021-10-15	122
SA	Saudi Arabia	2021-01-01	-15
SA	Saudi Arabia	2021-01-02	-15
SA	Saudi Arabia	2021-01-03	-9
SA	Saudi Arabia	2021-01-04	-13
SA	Saudi Arabia	2021-01-05	-12
SA	Saudi Arabia	2021-01-06	-13
SA	Saudi Arabia	2021-01-07	-15
SA	Saudi Arabia	2021-01-08	-18
SA	Saudi Arabia	2021-01-09	-17
SA	Saudi Arabia	2021-01-10	-9
SA	Saudi Arabia	2021-01-11	-13
SA	Saudi Arabia	2021-01-12	-14
SA	Saudi Arabia	2021-01-13	-16
SA	Saudi Arabia	2021-01-14	-18
SA	Saudi Arabia	2021-01-15	-22
SA	Saudi Arabia	2021-01-16	-21
SA	Saudi Arabia	2021-01-17	-18
SA	Saudi Arabia	2021-01-18	-21
SA	Saudi Arabia	2021-01-19	-22
SA	Saudi Arabia	2021-01-20	-23
SA	Saudi Arabia	2021-01-21	-22
SA	Saudi Arabia	2021-01-22	-23
SA	Saudi Arabia	2021-01-23	-22
SA	Saudi Arabia	2021-01-24	-20
SA	Saudi Arabia	2021-01-25	-21
SA	Saudi Arabia	2021-01-26	-20
SA	Saudi Arabia	2021-01-27	-15
SA	Saudi Arabia	2021-01-28	-13
SA	Saudi Arabia	2021-01-29	-14
SA	Saudi Arabia	2021-01-30	-16
SA	Saudi Arabia	2021-01-31	-13
SA	Saudi Arabia	2021-02-01	-13
SA	Saudi Arabia	2021-02-02	-10
SA	Saudi Arabia	2021-02-03	-10
SA	Saudi Arabia	2021-02-04	-12
SA	Saudi Arabia	2021-02-05	-18
SA	Saudi Arabia	2021-02-06	-15
SA	Saudi Arabia	2021-02-07	-12
SA	Saudi Arabia	2021-02-08	-15
SA	Saudi Arabia	2021-02-09	-13
SA	Saudi Arabia	2021-02-10	-11
SA	Saudi Arabia	2021-02-11	-13
SA	Saudi Arabia	2021-02-12	-15
SA	Saudi Arabia	2021-02-13	-14
SA	Saudi Arabia	2021-02-14	-9
SA	Saudi Arabia	2021-02-15	-13
SA	Saudi Arabia	2021-02-16	-13
SA	Saudi Arabia	2021-02-17	-13
SA	Saudi Arabia	2021-02-18	-13
SA	Saudi Arabia	2021-02-19	-15
SA	Saudi Arabia	2021-02-20	-14
SA	Saudi Arabia	2021-02-21	-11
SA	Saudi Arabia	2021-02-22	-15
SA	Saudi Arabia	2021-02-23	-15
SA	Saudi Arabia	2021-02-24	-14
SA	Saudi Arabia	2021-02-25	-10
SA	Saudi Arabia	2021-02-26	-14
SA	Saudi Arabia	2021-02-27	-13
SA	Saudi Arabia	2021-02-28	-3
SA	Saudi Arabia	2021-03-01	-5
SA	Saudi Arabia	2021-03-02	-4
SA	Saudi Arabia	2021-03-03	-5
SA	Saudi Arabia	2021-03-04	-6
SA	Saudi Arabia	2021-03-05	-9
SA	Saudi Arabia	2021-03-06	-7
SA	Saudi Arabia	2021-03-07	-1
SA	Saudi Arabia	2021-03-08	-5
SA	Saudi Arabia	2021-03-09	-4
SA	Saudi Arabia	2021-03-10	-4
SA	Saudi Arabia	2021-03-11	-3
SA	Saudi Arabia	2021-03-12	-11
SA	Saudi Arabia	2021-03-13	-5
SA	Saudi Arabia	2021-03-14	-1
SA	Saudi Arabia	2021-03-15	-5
SA	Saudi Arabia	2021-03-16	-5
SA	Saudi Arabia	2021-03-17	-4
SA	Saudi Arabia	2021-03-18	-3
SA	Saudi Arabia	2021-03-19	-3
SA	Saudi Arabia	2021-03-20	-4
SA	Saudi Arabia	2021-03-21	0
SA	Saudi Arabia	2021-03-22	-6
SA	Saudi Arabia	2021-03-23	-5
SA	Saudi Arabia	2021-03-24	-5
SA	Saudi Arabia	2021-03-25	-1
SA	Saudi Arabia	2021-03-26	-2
SA	Saudi Arabia	2021-03-27	-2
SA	Saudi Arabia	2021-03-28	5
SA	Saudi Arabia	2021-03-29	1
SA	Saudi Arabia	2021-03-30	2
SA	Saudi Arabia	2021-03-31	3
SA	Saudi Arabia	2021-04-01	4
SA	Saudi Arabia	2021-04-02	4
SA	Saudi Arabia	2021-04-03	3
SA	Saudi Arabia	2021-04-04	5
SA	Saudi Arabia	2021-04-05	2
SA	Saudi Arabia	2021-04-06	2
SA	Saudi Arabia	2021-04-07	3
SA	Saudi Arabia	2021-04-08	3
SA	Saudi Arabia	2021-04-09	1
SA	Saudi Arabia	2021-04-10	4
SA	Saudi Arabia	2021-04-11	12
SA	Saudi Arabia	2021-04-12	10
SA	Saudi Arabia	2021-04-13	-25
SA	Saudi Arabia	2021-04-14	-22
SA	Saudi Arabia	2021-04-15	-22
SA	Saudi Arabia	2021-04-16	-21
SA	Saudi Arabia	2021-04-17	-21
SA	Saudi Arabia	2021-04-18	-16
SA	Saudi Arabia	2021-04-19	-17
SA	Saudi Arabia	2021-04-20	-16
SA	Saudi Arabia	2021-04-21	-15
SA	Saudi Arabia	2021-04-22	-17
SA	Saudi Arabia	2021-04-23	-15
SA	Saudi Arabia	2021-04-24	-17
SA	Saudi Arabia	2021-04-25	-7
SA	Saudi Arabia	2021-04-26	-10
SA	Saudi Arabia	2021-04-27	-7
SA	Saudi Arabia	2021-04-28	-4
SA	Saudi Arabia	2021-04-29	-6
SA	Saudi Arabia	2021-04-30	-4
SA	Saudi Arabia	2021-05-01	-5
SA	Saudi Arabia	2021-05-02	1
SA	Saudi Arabia	2021-05-03	-2
SA	Saudi Arabia	2021-05-04	-1
SA	Saudi Arabia	2021-05-05	-1
SA	Saudi Arabia	2021-05-06	-4
SA	Saudi Arabia	2021-05-07	-2
SA	Saudi Arabia	2021-05-08	-3
SA	Saudi Arabia	2021-05-09	8
SA	Saudi Arabia	2021-05-10	9
SA	Saudi Arabia	2021-05-11	14
SA	Saudi Arabia	2021-05-12	17
SA	Saudi Arabia	2021-05-13	-11
SA	Saudi Arabia	2021-05-14	-10
SA	Saudi Arabia	2021-05-15	-9
SA	Saudi Arabia	2021-05-16	3
SA	Saudi Arabia	2021-05-17	0
SA	Saudi Arabia	2021-05-18	-1
SA	Saudi Arabia	2021-05-19	-3
SA	Saudi Arabia	2021-05-20	-2
SA	Saudi Arabia	2021-05-21	-5
SA	Saudi Arabia	2021-05-22	-3
SA	Saudi Arabia	2021-05-23	2
SA	Saudi Arabia	2021-05-24	0
SA	Saudi Arabia	2021-05-25	2
SA	Saudi Arabia	2021-05-26	3
SA	Saudi Arabia	2021-05-27	7
SA	Saudi Arabia	2021-05-28	5
SA	Saudi Arabia	2021-05-29	6
SA	Saudi Arabia	2021-05-30	10
SA	Saudi Arabia	2021-05-31	8
SA	Saudi Arabia	2021-06-01	10
SA	Saudi Arabia	2021-06-02	9
SA	Saudi Arabia	2021-06-03	8
SA	Saudi Arabia	2021-06-04	6
SA	Saudi Arabia	2021-06-05	5
SA	Saudi Arabia	2021-06-06	10
SA	Saudi Arabia	2021-06-07	6
SA	Saudi Arabia	2021-06-08	8
SA	Saudi Arabia	2021-06-09	6
SA	Saudi Arabia	2021-06-10	8
SA	Saudi Arabia	2021-06-11	3
SA	Saudi Arabia	2021-06-12	2
SA	Saudi Arabia	2021-06-13	7
SA	Saudi Arabia	2021-06-14	4
SA	Saudi Arabia	2021-06-15	4
SA	Saudi Arabia	2021-06-16	4
SA	Saudi Arabia	2021-06-17	1
SA	Saudi Arabia	2021-06-18	-1
SA	Saudi Arabia	2021-06-19	0
SA	Saudi Arabia	2021-06-20	5
SA	Saudi Arabia	2021-06-21	1
SA	Saudi Arabia	2021-06-22	2
SA	Saudi Arabia	2021-06-23	1
SA	Saudi Arabia	2021-06-24	4
SA	Saudi Arabia	2021-06-25	1
SA	Saudi Arabia	2021-06-26	1
SA	Saudi Arabia	2021-06-27	12
SA	Saudi Arabia	2021-06-28	9
SA	Saudi Arabia	2021-06-29	7
SA	Saudi Arabia	2021-06-30	8
SA	Saudi Arabia	2021-07-01	9
SA	Saudi Arabia	2021-07-02	6
SA	Saudi Arabia	2021-07-03	6
SA	Saudi Arabia	2021-07-04	12
SA	Saudi Arabia	2021-07-05	9
SA	Saudi Arabia	2021-07-06	9
SA	Saudi Arabia	2021-07-07	8
SA	Saudi Arabia	2021-07-08	7
SA	Saudi Arabia	2021-07-09	5
SA	Saudi Arabia	2021-07-10	5
SA	Saudi Arabia	2021-07-11	12
SA	Saudi Arabia	2021-07-12	9
SA	Saudi Arabia	2021-07-13	11
SA	Saudi Arabia	2021-07-14	11
SA	Saudi Arabia	2021-07-15	9
SA	Saudi Arabia	2021-07-16	5
SA	Saudi Arabia	2021-07-17	8
SA	Saudi Arabia	2021-07-18	22
SA	Saudi Arabia	2021-07-19	5
SA	Saudi Arabia	2021-07-20	-13
SA	Saudi Arabia	2021-07-21	-9
SA	Saudi Arabia	2021-07-22	-10
SA	Saudi Arabia	2021-07-23	-8
SA	Saudi Arabia	2021-07-24	-5
SA	Saudi Arabia	2021-07-25	5
SA	Saudi Arabia	2021-07-26	2
SA	Saudi Arabia	2021-07-27	8
SA	Saudi Arabia	2021-07-28	8
SA	Saudi Arabia	2021-07-29	7
SA	Saudi Arabia	2021-07-30	3
SA	Saudi Arabia	2021-07-31	4
SA	Saudi Arabia	2021-08-01	13
SA	Saudi Arabia	2021-08-02	11
SA	Saudi Arabia	2021-08-03	11
SA	Saudi Arabia	2021-08-04	10
SA	Saudi Arabia	2021-08-05	9
SA	Saudi Arabia	2021-08-06	5
SA	Saudi Arabia	2021-08-07	5
SA	Saudi Arabia	2021-08-08	11
SA	Saudi Arabia	2021-08-09	9
SA	Saudi Arabia	2021-08-10	11
SA	Saudi Arabia	2021-08-11	9
SA	Saudi Arabia	2021-08-12	8
SA	Saudi Arabia	2021-08-13	3
SA	Saudi Arabia	2021-08-14	3
SA	Saudi Arabia	2021-08-15	9
SA	Saudi Arabia	2021-08-16	6
SA	Saudi Arabia	2021-08-17	6
SA	Saudi Arabia	2021-08-18	1
SA	Saudi Arabia	2021-08-19	-2
SA	Saudi Arabia	2021-08-20	1
SA	Saudi Arabia	2021-08-21	3
SA	Saudi Arabia	2021-08-22	8
SA	Saudi Arabia	2021-08-23	5
SA	Saudi Arabia	2021-08-24	7
SA	Saudi Arabia	2021-08-25	10
SA	Saudi Arabia	2021-08-26	16
SA	Saudi Arabia	2021-08-27	12
SA	Saudi Arabia	2021-08-28	15
SA	Saudi Arabia	2021-08-29	16
SA	Saudi Arabia	2021-08-30	12
SA	Saudi Arabia	2021-08-31	13
SA	Saudi Arabia	2021-09-01	12
SA	Saudi Arabia	2021-09-02	12
SA	Saudi Arabia	2021-09-03	13
SA	Saudi Arabia	2021-09-04	13
SA	Saudi Arabia	2021-09-05	14
SA	Saudi Arabia	2021-09-06	10
SA	Saudi Arabia	2021-09-07	9
SA	Saudi Arabia	2021-09-08	10
SA	Saudi Arabia	2021-09-09	13
SA	Saudi Arabia	2021-09-10	13
SA	Saudi Arabia	2021-09-11	12
SA	Saudi Arabia	2021-09-12	13
SA	Saudi Arabia	2021-09-13	9
SA	Saudi Arabia	2021-09-14	9
SA	Saudi Arabia	2021-09-15	9
SA	Saudi Arabia	2021-09-16	10
SA	Saudi Arabia	2021-09-17	10
SA	Saudi Arabia	2021-09-18	8
SA	Saudi Arabia	2021-09-19	11
SA	Saudi Arabia	2021-09-20	9
SA	Saudi Arabia	2021-09-21	12
SA	Saudi Arabia	2021-09-22	21
SA	Saudi Arabia	2021-09-23	19
SA	Saudi Arabia	2021-09-24	9
SA	Saudi Arabia	2021-09-25	5
SA	Saudi Arabia	2021-09-26	10
SA	Saudi Arabia	2021-09-27	12
SA	Saudi Arabia	2021-09-28	12
SA	Saudi Arabia	2021-09-29	12
SA	Saudi Arabia	2021-09-30	15
SA	Saudi Arabia	2021-10-01	15
SA	Saudi Arabia	2021-10-02	14
SA	Saudi Arabia	2021-10-03	15
SA	Saudi Arabia	2021-10-04	10
SA	Saudi Arabia	2021-10-05	11
SA	Saudi Arabia	2021-10-06	12
SA	Saudi Arabia	2021-10-07	14
SA	Saudi Arabia	2021-10-08	14
SA	Saudi Arabia	2021-10-09	13
SA	Saudi Arabia	2021-10-10	16
SA	Saudi Arabia	2021-10-11	11
SA	Saudi Arabia	2021-10-12	10
SA	Saudi Arabia	2021-10-13	11
SA	Saudi Arabia	2021-10-14	12
SA	Saudi Arabia	2021-10-15	11
YE	Yemen	2021-01-01	33
YE	Yemen	2021-01-02	37
YE	Yemen	2021-01-03	39
YE	Yemen	2021-01-04	41
YE	Yemen	2021-01-05	36
YE	Yemen	2021-01-06	36
YE	Yemen	2021-01-07	40
YE	Yemen	2021-01-08	33
YE	Yemen	2021-01-09	38
YE	Yemen	2021-01-10	42
YE	Yemen	2021-01-11	43
YE	Yemen	2021-01-12	33
YE	Yemen	2021-01-13	29
YE	Yemen	2021-01-14	25
YE	Yemen	2021-01-15	15
YE	Yemen	2021-01-16	14
YE	Yemen	2021-01-17	20
YE	Yemen	2021-01-18	21
YE	Yemen	2021-01-19	17
YE	Yemen	2021-01-20	15
YE	Yemen	2021-01-21	21
YE	Yemen	2021-01-22	16
YE	Yemen	2021-01-23	18
YE	Yemen	2021-01-24	24
YE	Yemen	2021-01-25	25
YE	Yemen	2021-01-26	22
YE	Yemen	2021-01-27	21
YE	Yemen	2021-01-28	27
YE	Yemen	2021-01-29	25
YE	Yemen	2021-01-30	32
YE	Yemen	2021-01-31	35
YE	Yemen	2021-02-01	38
YE	Yemen	2021-02-02	33
YE	Yemen	2021-02-03	19
YE	Yemen	2021-02-04	15
YE	Yemen	2021-02-05	13
YE	Yemen	2021-02-06	14
YE	Yemen	2021-02-07	17
YE	Yemen	2021-02-08	19
YE	Yemen	2021-02-09	24
YE	Yemen	2021-02-10	22
YE	Yemen	2021-02-11	26
YE	Yemen	2021-02-12	23
YE	Yemen	2021-02-13	25
YE	Yemen	2021-02-14	30
YE	Yemen	2021-02-15	29
YE	Yemen	2021-02-16	29
YE	Yemen	2021-02-17	28
YE	Yemen	2021-02-18	32
YE	Yemen	2021-02-19	28
YE	Yemen	2021-02-20	30
YE	Yemen	2021-02-21	32
YE	Yemen	2021-02-22	34
YE	Yemen	2021-02-23	29
YE	Yemen	2021-02-24	29
YE	Yemen	2021-02-25	32
YE	Yemen	2021-02-26	25
YE	Yemen	2021-02-27	30
YE	Yemen	2021-02-28	31
YE	Yemen	2021-03-01	34
YE	Yemen	2021-03-02	32
YE	Yemen	2021-03-03	32
YE	Yemen	2021-03-04	35
YE	Yemen	2021-03-05	30
YE	Yemen	2021-03-06	31
YE	Yemen	2021-03-07	35
YE	Yemen	2021-03-08	35
YE	Yemen	2021-03-09	32
YE	Yemen	2021-03-10	33
YE	Yemen	2021-03-11	37
YE	Yemen	2021-03-12	32
YE	Yemen	2021-03-13	37
YE	Yemen	2021-03-14	41
YE	Yemen	2021-03-15	41
YE	Yemen	2021-03-16	33
YE	Yemen	2021-03-17	36
YE	Yemen	2021-03-18	41
YE	Yemen	2021-03-19	36
YE	Yemen	2021-03-20	29
YE	Yemen	2021-03-21	46
YE	Yemen	2021-03-22	45
YE	Yemen	2021-03-23	39
YE	Yemen	2021-03-24	39
YE	Yemen	2021-03-25	44
YE	Yemen	2021-03-26	38
YE	Yemen	2021-03-27	42
YE	Yemen	2021-03-28	45
YE	Yemen	2021-03-29	48
YE	Yemen	2021-03-30	44
YE	Yemen	2021-03-31	42
YE	Yemen	2021-04-01	48
YE	Yemen	2021-04-02	43
YE	Yemen	2021-04-03	48
YE	Yemen	2021-04-04	53
YE	Yemen	2021-04-05	56
YE	Yemen	2021-04-06	51
YE	Yemen	2021-04-07	47
YE	Yemen	2021-04-08	52
YE	Yemen	2021-04-09	48
YE	Yemen	2021-04-10	57
YE	Yemen	2021-04-11	62
YE	Yemen	2021-04-12	68
YE	Yemen	2021-04-13	22
YE	Yemen	2021-04-14	28
YE	Yemen	2021-04-15	26
YE	Yemen	2021-04-16	41
YE	Yemen	2021-04-17	29
YE	Yemen	2021-04-18	37
YE	Yemen	2021-04-19	42
YE	Yemen	2021-04-20	40
YE	Yemen	2021-04-21	40
YE	Yemen	2021-04-22	35
YE	Yemen	2021-04-23	54
YE	Yemen	2021-04-24	40
YE	Yemen	2021-04-25	46
YE	Yemen	2021-04-26	49
YE	Yemen	2021-04-27	44
YE	Yemen	2021-04-28	40
YE	Yemen	2021-04-29	43
YE	Yemen	2021-04-30	66
YE	Yemen	2021-05-01	42
YE	Yemen	2021-05-02	52
YE	Yemen	2021-05-03	62
YE	Yemen	2021-05-04	61
YE	Yemen	2021-05-05	53
YE	Yemen	2021-05-06	53
YE	Yemen	2021-05-07	80
YE	Yemen	2021-05-08	59
YE	Yemen	2021-05-09	68
YE	Yemen	2021-05-10	77
YE	Yemen	2021-05-11	74
YE	Yemen	2021-05-12	70
YE	Yemen	2021-05-13	45
YE	Yemen	2021-05-14	46
YE	Yemen	2021-05-15	36
YE	Yemen	2021-05-16	43
YE	Yemen	2021-05-17	52
YE	Yemen	2021-05-18	51
YE	Yemen	2021-05-19	48
YE	Yemen	2021-05-20	52
YE	Yemen	2021-05-21	62
YE	Yemen	2021-05-22	65
YE	Yemen	2021-05-23	68
YE	Yemen	2021-05-24	77
YE	Yemen	2021-05-25	70
YE	Yemen	2021-05-26	70
YE	Yemen	2021-05-27	74
YE	Yemen	2021-05-28	77
YE	Yemen	2021-05-29	76
YE	Yemen	2021-05-30	82
YE	Yemen	2021-05-31	89
YE	Yemen	2021-06-01	89
YE	Yemen	2021-06-02	83
YE	Yemen	2021-06-03	85
YE	Yemen	2021-06-04	83
YE	Yemen	2021-06-05	84
YE	Yemen	2021-06-06	88
YE	Yemen	2021-06-07	93
YE	Yemen	2021-06-08	90
YE	Yemen	2021-06-09	88
YE	Yemen	2021-06-10	87
YE	Yemen	2021-06-11	80
YE	Yemen	2021-06-12	80
YE	Yemen	2021-06-13	84
YE	Yemen	2021-06-14	87
YE	Yemen	2021-06-15	87
YE	Yemen	2021-06-16	81
YE	Yemen	2021-06-17	78
YE	Yemen	2021-06-18	72
YE	Yemen	2021-06-19	72
YE	Yemen	2021-06-20	74
YE	Yemen	2021-06-21	78
YE	Yemen	2021-06-22	77
YE	Yemen	2021-06-23	75
YE	Yemen	2021-06-24	79
YE	Yemen	2021-06-25	73
YE	Yemen	2021-06-26	76
YE	Yemen	2021-06-27	79
YE	Yemen	2021-06-28	85
YE	Yemen	2021-06-29	75
YE	Yemen	2021-06-30	75
YE	Yemen	2021-07-01	82
YE	Yemen	2021-07-02	79
YE	Yemen	2021-07-03	80
YE	Yemen	2021-07-04	85
YE	Yemen	2021-07-05	94
YE	Yemen	2021-07-06	92
YE	Yemen	2021-07-07	88
YE	Yemen	2021-07-08	89
YE	Yemen	2021-07-09	84
YE	Yemen	2021-07-10	88
YE	Yemen	2021-07-11	92
YE	Yemen	2021-07-12	100
YE	Yemen	2021-07-13	99
YE	Yemen	2021-07-14	102
YE	Yemen	2021-07-15	104
YE	Yemen	2021-07-16	100
YE	Yemen	2021-07-17	111
YE	Yemen	2021-07-18	116
YE	Yemen	2021-07-19	101
YE	Yemen	2021-07-20	60
YE	Yemen	2021-07-21	43
YE	Yemen	2021-07-22	43
YE	Yemen	2021-07-23	59
YE	Yemen	2021-07-24	59
YE	Yemen	2021-07-25	65
YE	Yemen	2021-07-26	80
YE	Yemen	2021-07-27	81
YE	Yemen	2021-07-28	80
YE	Yemen	2021-07-29	79
YE	Yemen	2021-07-30	82
YE	Yemen	2021-07-31	86
YE	Yemen	2021-08-01	93
YE	Yemen	2021-08-02	94
YE	Yemen	2021-08-03	98
YE	Yemen	2021-08-04	91
YE	Yemen	2021-08-05	89
YE	Yemen	2021-08-06	87
YE	Yemen	2021-08-07	89
YE	Yemen	2021-08-08	93
YE	Yemen	2021-08-09	99
YE	Yemen	2021-08-10	101
YE	Yemen	2021-08-11	83
YE	Yemen	2021-08-12	92
YE	Yemen	2021-08-13	91
YE	Yemen	2021-08-14	93
YE	Yemen	2021-08-15	98
YE	Yemen	2021-08-16	102
YE	Yemen	2021-08-17	94
YE	Yemen	2021-08-18	91
YE	Yemen	2021-08-19	92
YE	Yemen	2021-08-20	92
YE	Yemen	2021-08-21	92
YE	Yemen	2021-08-22	94
YE	Yemen	2021-08-23	102
YE	Yemen	2021-08-24	94
YE	Yemen	2021-08-25	92
YE	Yemen	2021-08-26	95
YE	Yemen	2021-08-27	89
YE	Yemen	2021-08-28	86
YE	Yemen	2021-08-29	91
YE	Yemen	2021-08-30	97
YE	Yemen	2021-08-31	93
YE	Yemen	2021-09-01	95
YE	Yemen	2021-09-02	97
YE	Yemen	2021-09-03	90
YE	Yemen	2021-09-04	89
YE	Yemen	2021-09-05	92
YE	Yemen	2021-09-06	99
YE	Yemen	2021-09-07	96
YE	Yemen	2021-09-08	90
YE	Yemen	2021-09-09	94
YE	Yemen	2021-09-10	87
YE	Yemen	2021-09-11	86
YE	Yemen	2021-09-12	91
YE	Yemen	2021-09-13	94
YE	Yemen	2021-09-14	89
YE	Yemen	2021-09-15	83
YE	Yemen	2021-09-16	87
YE	Yemen	2021-09-17	77
YE	Yemen	2021-09-18	85
YE	Yemen	2021-09-19	89
YE	Yemen	2021-09-20	97
YE	Yemen	2021-09-21	87
YE	Yemen	2021-09-22	89
YE	Yemen	2021-09-23	94
YE	Yemen	2021-09-24	85
YE	Yemen	2021-09-25	87
YE	Yemen	2021-09-26	84
YE	Yemen	2021-09-27	94
YE	Yemen	2021-09-28	91
YE	Yemen	2021-09-29	91
YE	Yemen	2021-09-30	95
YE	Yemen	2021-10-01	89
YE	Yemen	2021-10-02	88
YE	Yemen	2021-10-03	78
YE	Yemen	2021-10-04	98
YE	Yemen	2021-10-05	88
YE	Yemen	2021-10-06	90
YE	Yemen	2021-10-07	97
YE	Yemen	2021-10-08	88
YE	Yemen	2021-10-09	94
YE	Yemen	2021-10-10	97
YE	Yemen	2021-10-11	102
YE	Yemen	2021-10-12	100
YE	Yemen	2021-10-13	97
YE	Yemen	2021-10-14	98
YE	Yemen	2021-10-15	93

## Sheet: Parks
Code	Country	Date	Parks percent change from baseline
AE	United Arab Emirates	2021-03-01	-26
AE	United Arab Emirates	2021-03-02	-25
AE	United Arab Emirates	2021-03-03	-27
AE	United Arab Emirates	2021-03-04	-23
AE	United Arab Emirates	2021-03-05	-20
AE	United Arab Emirates	2021-03-06	-24
AE	United Arab Emirates	2021-03-07	-22
AE	United Arab Emirates	2021-03-08	-26
AE	United Arab Emirates	2021-03-09	-24
AE	United Arab Emirates	2021-03-10	-26
AE	United Arab Emirates	2021-03-11	-22
AE	United Arab Emirates	2021-03-12	-20
AE	United Arab Emirates	2021-03-13	-26
AE	United Arab Emirates	2021-03-14	-21
AE	United Arab Emirates	2021-03-15	-25
AE	United Arab Emirates	2021-03-16	-23
AE	United Arab Emirates	2021-03-17	-25
AE	United Arab Emirates	2021-03-18	-22
AE	United Arab Emirates	2021-03-19	-20
AE	United Arab Emirates	2021-03-20	-23
AE	United Arab Emirates	2021-03-21	-21
AE	United Arab Emirates	2021-03-22	-24
AE	United Arab Emirates	2021-03-23	-23
AE	United Arab Emirates	2021-03-24	-25
AE	United Arab Emirates	2021-03-25	-22
AE	United Arab Emirates	2021-03-26	-23
AE	United Arab Emirates	2021-03-27	-23
AE	United Arab Emirates	2021-03-28	-17
AE	United Arab Emirates	2021-03-29	-20
AE	United Arab Emirates	2021-03-30	-19
AE	United Arab Emirates	2021-03-31	-20
AE	United Arab Emirates	2021-04-01	-19
AE	United Arab Emirates	2021-04-02	-20
AE	United Arab Emirates	2021-04-03	-21
AE	United Arab Emirates	2021-04-04	-12
AE	United Arab Emirates	2021-04-05	-17
AE	United Arab Emirates	2021-04-06	-16
AE	United Arab Emirates	2021-04-07	-17
AE	United Arab Emirates	2021-04-08	-16
AE	United Arab Emirates	2021-04-09	-18
AE	United Arab Emirates	2021-04-10	-21
AE	United Arab Emirates	2021-04-11	-17
AE	United Arab Emirates	2021-04-12	-24
AE	United Arab Emirates	2021-04-13	-33
AE	United Arab Emirates	2021-04-14	-32
AE	United Arab Emirates	2021-04-15	-30
AE	United Arab Emirates	2021-04-16	-42
AE	United Arab Emirates	2021-04-17	-32
AE	United Arab Emirates	2021-04-18	-23
AE	United Arab Emirates	2021-04-19	-27
AE	United Arab Emirates	2021-04-20	-26
AE	United Arab Emirates	2021-04-21	-28
AE	United Arab Emirates	2021-04-22	-26
AE	United Arab Emirates	2021-04-23	-39
AE	United Arab Emirates	2021-04-24	-31
AE	United Arab Emirates	2021-04-25	-22
AE	United Arab Emirates	2021-04-26	-25
AE	United Arab Emirates	2021-04-27	-26
AE	United Arab Emirates	2021-04-28	-28
AE	United Arab Emirates	2021-04-29	-26
AE	United Arab Emirates	2021-04-30	-38
AE	United Arab Emirates	2021-05-01	-28
AE	United Arab Emirates	2021-05-02	-19
AE	United Arab Emirates	2021-05-03	-26
AE	United Arab Emirates	2021-05-04	-27
AE	United Arab Emirates	2021-05-05	-28
AE	United Arab Emirates	2021-05-06	-28
AE	United Arab Emirates	2021-05-07	-42
AE	United Arab Emirates	2021-05-08	-33
AE	United Arab Emirates	2021-05-09	-23
AE	United Arab Emirates	2021-05-10	-23
AE	United Arab Emirates	2021-05-11	-19
AE	United Arab Emirates	2021-05-12	-15
AE	United Arab Emirates	2021-05-13	20
AE	United Arab Emirates	2021-05-14	-13
AE	United Arab Emirates	2021-05-15	-23
AE	United Arab Emirates	2021-05-16	-23
AE	United Arab Emirates	2021-05-17	-27
AE	United Arab Emirates	2021-05-18	-26
AE	United Arab Emirates	2021-05-19	-28
AE	United Arab Emirates	2021-05-20	-27
AE	United Arab Emirates	2021-05-21	-36
AE	United Arab Emirates	2021-05-22	-33
AE	United Arab Emirates	2021-05-23	-26
AE	United Arab Emirates	2021-05-24	-29
AE	United Arab Emirates	2021-05-25	-28
AE	United Arab Emirates	2021-05-26	-30
AE	United Arab Emirates	2021-05-27	-28
AE	United Arab Emirates	2021-05-28	-38
AE	United Arab Emirates	2021-05-29	-33
AE	United Arab Emirates	2021-05-30	-26
AE	United Arab Emirates	2021-05-31	-30
AE	United Arab Emirates	2021-06-01	-28
AE	United Arab Emirates	2021-06-02	-30
AE	United Arab Emirates	2021-06-03	-31
AE	United Arab Emirates	2021-06-04	-43
AE	United Arab Emirates	2021-06-05	-36
AE	United Arab Emirates	2021-06-06	-29
AE	United Arab Emirates	2021-06-07	-32
AE	United Arab Emirates	2021-06-08	-31
AE	United Arab Emirates	2021-06-09	-32
AE	United Arab Emirates	2021-06-10	-32
AE	United Arab Emirates	2021-06-11	-43
AE	United Arab Emirates	2021-06-12	-37
AE	United Arab Emirates	2021-06-13	-29
AE	United Arab Emirates	2021-06-14	-32
AE	United Arab Emirates	2021-06-15	-31
AE	United Arab Emirates	2021-06-16	-31
AE	United Arab Emirates	2021-06-17	-33
AE	United Arab Emirates	2021-06-18	-44
AE	United Arab Emirates	2021-06-19	-39
AE	United Arab Emirates	2021-06-20	-31
AE	United Arab Emirates	2021-06-21	-35
AE	United Arab Emirates	2021-06-22	-33
AE	United Arab Emirates	2021-06-23	-35
AE	United Arab Emirates	2021-06-24	-34
AE	United Arab Emirates	2021-06-25	-45
AE	United Arab Emirates	2021-06-26	-38
AE	United Arab Emirates	2021-06-27	-30
AE	United Arab Emirates	2021-06-28	-33
AE	United Arab Emirates	2021-06-29	-34
AE	United Arab Emirates	2021-06-30	-35
EG	Egypt	2021-03-01	-10
EG	Egypt	2021-03-02	-9
EG	Egypt	2021-03-03	-15
EG	Egypt	2021-03-04	-13
EG	Egypt	2021-03-05	10
EG	Egypt	2021-03-06	-2
EG	Egypt	2021-03-07	0
EG	Egypt	2021-03-08	-7
EG	Egypt	2021-03-09	-6
EG	Egypt	2021-03-10	-8
EG	Egypt	2021-03-11	-8
EG	Egypt	2021-03-12	14
EG	Egypt	2021-03-13	3
EG	Egypt	2021-03-14	1
EG	Egypt	2021-03-15	-5
EG	Egypt	2021-03-16	-5
EG	Egypt	2021-03-17	-5
EG	Egypt	2021-03-18	-5
EG	Egypt	2021-03-19	23
EG	Egypt	2021-03-20	8
EG	Egypt	2021-03-21	8
EG	Egypt	2021-03-22	-3
EG	Egypt	2021-03-23	-4
EG	Egypt	2021-03-24	-5
EG	Egypt	2021-03-25	-3
EG	Egypt	2021-03-26	15
EG	Egypt	2021-03-27	3
EG	Egypt	2021-03-28	4
EG	Egypt	2021-03-29	-1
EG	Egypt	2021-03-30	0
EG	Egypt	2021-03-31	-2
EG	Egypt	2021-04-01	-3
EG	Egypt	2021-04-02	27
EG	Egypt	2021-04-03	7
EG	Egypt	2021-04-04	10
EG	Egypt	2021-04-05	5
EG	Egypt	2021-04-06	3
EG	Egypt	2021-04-07	3
EG	Egypt	2021-04-08	2
EG	Egypt	2021-04-09	27
EG	Egypt	2021-04-10	11
EG	Egypt	2021-04-11	16
EG	Egypt	2021-04-12	10
EG	Egypt	2021-04-13	-23
EG	Egypt	2021-04-14	-18
EG	Egypt	2021-04-15	-20
EG	Egypt	2021-04-16	-2
EG	Egypt	2021-04-17	-8
EG	Egypt	2021-04-18	-9
EG	Egypt	2021-04-19	-13
EG	Egypt	2021-04-20	-7
EG	Egypt	2021-04-21	-10
EG	Egypt	2021-04-22	-13
EG	Egypt	2021-04-23	7
EG	Egypt	2021-04-24	-2
EG	Egypt	2021-04-25	-4
EG	Egypt	2021-04-26	-6
EG	Egypt	2021-04-27	-5
EG	Egypt	2021-04-28	0
EG	Egypt	2021-04-29	-12
EG	Egypt	2021-04-30	16
EG	Egypt	2021-05-01	3
EG	Egypt	2021-05-02	-1
EG	Egypt	2021-05-03	-11
EG	Egypt	2021-05-04	1
EG	Egypt	2021-05-05	-2
EG	Egypt	2021-05-06	-10
EG	Egypt	2021-05-07	8
EG	Egypt	2021-05-08	-2
EG	Egypt	2021-05-09	5
EG	Egypt	2021-05-10	3
EG	Egypt	2021-05-11	10
EG	Egypt	2021-05-12	4
EG	Egypt	2021-05-13	6
EG	Egypt	2021-05-14	51
EG	Egypt	2021-05-15	26
EG	Egypt	2021-05-16	11
EG	Egypt	2021-05-17	10
EG	Egypt	2021-05-18	9
EG	Egypt	2021-05-19	7
EG	Egypt	2021-05-20	4
EG	Egypt	2021-05-21	35
EG	Egypt	2021-05-22	16
EG	Egypt	2021-05-23	17
EG	Egypt	2021-05-24	11
EG	Egypt	2021-05-25	15
EG	Egypt	2021-05-26	11
EG	Egypt	2021-05-27	9
EG	Egypt	2021-05-28	46
EG	Egypt	2021-05-29	25
EG	Egypt	2021-05-30	22
EG	Egypt	2021-05-31	16
EG	Egypt	2021-06-01	22
EG	Egypt	2021-06-02	21
EG	Egypt	2021-06-03	19
EG	Egypt	2021-06-04	55
EG	Egypt	2021-06-05	30
EG	Egypt	2021-06-06	28
EG	Egypt	2021-06-07	24
EG	Egypt	2021-06-08	24
EG	Egypt	2021-06-09	21
EG	Egypt	2021-06-10	20
EG	Egypt	2021-06-11	58
EG	Egypt	2021-06-12	30
EG	Egypt	2021-06-13	28
EG	Egypt	2021-06-14	23
EG	Egypt	2021-06-15	24
EG	Egypt	2021-06-16	23
EG	Egypt	2021-06-17	19
EG	Egypt	2021-06-18	57
EG	Egypt	2021-06-19	26
EG	Egypt	2021-06-20	25
EG	Egypt	2021-06-21	20
EG	Egypt	2021-06-22	20
EG	Egypt	2021-06-23	20
EG	Egypt	2021-06-24	18
EG	Egypt	2021-06-25	58
EG	Egypt	2021-06-26	29
EG	Egypt	2021-06-27	27
EG	Egypt	2021-06-28	22
EG	Egypt	2021-06-29	22
EG	Egypt	2021-06-30	28
EG	Egypt	2021-07-01	18
EG	Egypt	2021-07-02	19
EG	Egypt	2021-07-03	6
EG	Egypt	2021-07-04	7
EG	Egypt	2021-07-05	45
EG	Egypt	2021-07-06	26
EG	Egypt	2021-07-07	34
EG	Egypt	2021-07-08	22
EG	Egypt	2021-07-09	28
EG	Egypt	2021-07-10	22
EG	Egypt	2021-07-11	15
EG	Egypt	2021-07-12	43
EG	Egypt	2021-07-13	30
EG	Egypt	2021-07-14	36
EG	Egypt	2021-07-15	27
EG	Egypt	2021-07-16	27
EG	Egypt	2021-07-17	26
EG	Egypt	2021-07-18	23
EG	Egypt	2021-07-19	64
EG	Egypt	2021-07-20	39
EG	Egypt	2021-07-21	47
EG	Egypt	2021-07-22	27
EG	Egypt	2021-07-23	32
EG	Egypt	2021-07-24	26
EG	Egypt	2021-07-25	24
EG	Egypt	2021-07-26	48
EG	Egypt	2021-07-27	31
EG	Egypt	2021-07-28	37
EG	Egypt	2021-07-29	30
EG	Egypt	2021-07-30	35
EG	Egypt	2021-07-31	31
EG	Egypt	2021-08-01	29
EG	Egypt	2021-08-02	71
EG	Egypt	2021-08-03	43
EG	Egypt	2021-08-04	49
EG	Egypt	2021-08-05	44
EG	Egypt	2021-08-06	44
EG	Egypt	2021-08-07	42
EG	Egypt	2021-08-08	38
EG	Egypt	2021-08-09	70
EG	Egypt	2021-08-10	39
EG	Egypt	2021-08-11	56
EG	Egypt	2021-08-12	44
EG	Egypt	2021-08-13	0
EG	Egypt	2021-08-14	8
EG	Egypt	2021-08-15	0
EG	Egypt	2021-08-16	20
EG	Egypt	2021-08-17	16
EG	Egypt	2021-08-18	25
EG	Egypt	2021-08-19	15
EG	Egypt	2021-08-20	23
EG	Egypt	2021-08-21	20
EG	Egypt	2021-08-22	11
EG	Egypt	2021-08-23	33
EG	Egypt	2021-08-24	24
EG	Egypt	2021-08-25	30
EG	Egypt	2021-08-26	21
EG	Egypt	2021-08-27	27
EG	Egypt	2021-08-28	36
EG	Egypt	2021-08-29	16
EG	Egypt	2021-08-30	54
EG	Egypt	2021-08-31	39
EG	Egypt	2021-09-01	43
EG	Egypt	2021-09-02	27
EG	Egypt	2021-09-03	40
EG	Egypt	2021-09-04	37
EG	Egypt	2021-09-05	20
EG	Egypt	2021-09-06	39
EG	Egypt	2021-09-07	27
EG	Egypt	2021-09-08	49
EG	Egypt	2021-09-09	41
EG	Egypt	2021-09-10	48
EG	Egypt	2021-09-11	46
EG	Egypt	2021-09-12	43
EG	Egypt	2021-09-13	116
EG	Egypt	2021-09-14	95
EG	Egypt	2021-09-15	81
EG	Egypt	2021-09-16	60
EG	Egypt	2021-09-17	59
EG	Egypt	2021-09-18	53
EG	Egypt	2021-09-19	41
EG	Egypt	2021-09-20	79
EG	Egypt	2021-09-21	51
EG	Egypt	2021-09-22	63
EG	Egypt	2021-09-23	52
EG	Egypt	2021-09-24	59
EG	Egypt	2021-09-25	51
EG	Egypt	2021-09-26	40
EG	Egypt	2021-09-27	93
EG	Egypt	2021-09-28	60
EG	Egypt	2021-09-29	62
EG	Egypt	2021-09-30	52
EG	Egypt	2021-10-01	61
EG	Egypt	2021-10-02	60
EG	Egypt	2021-10-03	56
EG	Egypt	2021-10-04	112
EG	Egypt	2021-10-05	70
EG	Egypt	2021-10-06	76
EG	Egypt	2021-10-07	62
EG	Egypt	2021-10-08	69
EG	Egypt	2021-10-09	63
EG	Egypt	2021-10-10	61
EG	Egypt	2021-10-11	123
EG	Egypt	2021-10-12	73
EG	Egypt	2021-10-13	78
EG	Egypt	2021-10-14	68
EG	Egypt	2021-10-15	70
EG	Egypt	2021-01-01	65
EG	Egypt	2021-01-02	56
EG	Egypt	2021-01-03	119
EG	Egypt	2021-01-04	68
EG	Egypt	2021-01-05	72
EG	Egypt	2021-01-06	65
EG	Egypt	2021-01-07	66
EG	Egypt	2021-01-08	65
EG	Egypt	2021-01-09	60
EG	Egypt	2021-01-10	124
EG	Egypt	2021-01-11	74
EG	Egypt	2021-01-12	79
EG	Egypt	2021-01-13	71
EG	Egypt	2021-01-14	74
EG	Egypt	2021-01-15	84
EG	Egypt	2021-01-16	-25
EG	Egypt	2021-01-17	-22
EG	Egypt	2021-01-18	-26
EG	Egypt	2021-01-19	-26
EG	Egypt	2021-01-20	-9
EG	Egypt	2021-01-21	-20
EG	Egypt	2021-01-22	-15
EG	Egypt	2021-01-23	-23
EG	Egypt	2021-01-24	-21
EG	Egypt	2021-01-25	-24
EG	Egypt	2021-01-26	-22
EG	Egypt	2021-01-27	-4
EG	Egypt	2021-01-28	-14
EG	Egypt	2021-01-29	-15
EG	Egypt	2021-01-30	-22
EG	Egypt	2021-01-31	-21
EG	Egypt	2021-02-01	-21
EG	Egypt	2021-02-02	-20
EG	Egypt	2021-02-03	0
EG	Egypt	2021-02-04	-11
EG	Egypt	2021-02-05	-9
EG	Egypt	2021-02-06	-21
EG	Egypt	2021-02-07	-20
EG	Egypt	2021-02-08	-20
EG	Egypt	2021-02-09	-17
EG	Egypt	2021-02-10	-4
EG	Egypt	2021-02-11	-15
EG	Egypt	2021-02-12	-12
EG	Egypt	2021-02-13	-19
EG	Egypt	2021-02-14	-17
EG	Egypt	2021-02-15	-20
EG	Egypt	2021-02-16	-21
EG	Egypt	2021-02-17	5
EG	Egypt	2021-02-18	-19
EG	Egypt	2021-02-19	-8
EG	Egypt	2021-02-20	-14
EG	Egypt	2021-02-21	-17
EG	Egypt	2021-02-22	-16
EG	Egypt	2021-02-23	-16
EG	Egypt	2021-02-24	4
EG	Egypt	2021-02-25	-6
EG	Egypt	2021-02-26	-1
EG	Egypt	2021-02-27	-12
EG	Egypt	2021-02-28	-44
EG	Egypt	2021-07-01	-1
EG	Egypt	2021-07-02	0
EG	Egypt	2021-07-03	-10
EG	Egypt	2021-07-04	-2
EG	Egypt	2021-07-05	9
EG	Egypt	2021-07-06	7
EG	Egypt	2021-07-07	6
EG	Egypt	2021-07-08	7
EG	Egypt	2021-07-09	4
EG	Egypt	2021-07-10	-4
EG	Egypt	2021-07-11	2
EG	Egypt	2021-07-12	9
EG	Egypt	2021-07-13	7
EG	Egypt	2021-07-14	8
EG	Egypt	2021-07-15	13
EG	Egypt	2021-07-16	13
EG	Egypt	2021-07-17	5
EG	Egypt	2021-07-18	10
EG	Egypt	2021-07-19	19
EG	Egypt	2021-07-20	20
EG	Egypt	2021-07-21	19
EG	Egypt	2021-07-22	15
EG	Egypt	2021-07-23	15
EG	Egypt	2021-07-24	8
EG	Egypt	2021-07-25	13
EG	Egypt	2021-07-26	21
EG	Egypt	2021-07-27	22
EG	Egypt	2021-07-28	27
EG	Egypt	2021-07-29	8
EG	Egypt	2021-07-30	12
EG	Egypt	2021-07-31	40
EG	Egypt	2021-08-01	49
EG	Egypt	2021-08-02	35
EG	Egypt	2021-08-03	31
EG	Egypt	2021-08-04	27
EG	Egypt	2021-08-05	28
EG	Egypt	2021-08-06	27
EG	Egypt	2021-08-07	32
EG	Egypt	2021-08-08	28
EG	Egypt	2021-08-09	32
EG	Egypt	2021-08-10	34
EG	Egypt	2021-08-11	35
EG	Egypt	2021-08-12	38
EG	Egypt	2021-08-13	37
EG	Egypt	2021-08-14	47
EG	Egypt	2021-08-15	46
EG	Egypt	2021-08-16	41
EG	Egypt	2021-08-17	47
EG	Egypt	2021-08-18	48
EG	Egypt	2021-08-19	48
EG	Egypt	2021-08-20	49
EG	Egypt	2021-08-21	55
EG	Egypt	2021-08-22	53
EG	Egypt	2021-08-23	45
EG	Egypt	2021-08-24	48
EG	Egypt	2021-08-25	47
EG	Egypt	2021-08-26	49
EG	Egypt	2021-08-27	46
EG	Egypt	2021-08-28	51
EG	Egypt	2021-08-29	45
EG	Egypt	2021-08-30	37
EG	Egypt	2021-08-31	40
EG	Egypt	2021-09-01	35
EG	Egypt	2021-09-02	38
EG	Egypt	2021-09-03	33
EG	Egypt	2021-09-04	39
EG	Egypt	2021-09-05	34
EG	Egypt	2021-09-06	29
EG	Egypt	2021-09-07	30
EG	Egypt	2021-09-08	29
EG	Egypt	2021-09-09	32
EG	Egypt	2021-09-10	33
EG	Egypt	2021-09-11	37
EG	Egypt	2021-09-12	35
EG	Egypt	2021-09-13	31
EG	Egypt	2021-09-14	35
EG	Egypt	2021-09-15	33
EG	Egypt	2021-09-16	39
EG	Egypt	2021-09-17	68
EG	Egypt	2021-09-18	72
EG	Egypt	2021-09-19	66
EG	Egypt	2021-09-20	62
EG	Egypt	2021-09-21	59
EG	Egypt	2021-09-22	60
EG	Egypt	2021-09-23	65
EG	Egypt	2021-09-24	68
EG	Egypt	2021-09-25	75
EG	Egypt	2021-09-26	68
EG	Egypt	2021-09-27	69
EG	Egypt	2021-09-28	70
EG	Egypt	2021-09-29	69
EG	Egypt	2021-09-30	69
EG	Egypt	2021-10-01	74
EG	Egypt	2021-10-02	78
EG	Egypt	2021-10-03	74
EG	Egypt	2021-10-04	73
EG	Egypt	2021-10-05	65
EG	Egypt	2021-10-06	74
EG	Egypt	2021-10-07	77
EG	Egypt	2021-10-08	78
EG	Egypt	2021-10-09	69
EG	Egypt	2021-10-10	69
EG	Egypt	2021-10-11	66
EG	Egypt	2021-10-12	63
EG	Egypt	2021-10-13	71
EG	Egypt	2021-10-14	75
EG	Egypt	2021-10-15	79
EG	Egypt	2021-01-01	81
EG	Egypt	2021-01-02	77
EG	Egypt	2021-01-03	78
EG	Egypt	2021-01-04	75
EG	Egypt	2021-01-05	74
EG	Egypt	2021-01-06	77
EG	Egypt	2021-01-07	84
EG	Egypt	2021-01-08	96
EG	Egypt	2021-01-09	91
EG	Egypt	2021-01-10	88
EG	Egypt	2021-01-11	69
EG	Egypt	2021-01-12	86
EG	Egypt	2021-01-13	98
EG	Egypt	2021-01-14	106
EG	Egypt	2021-01-15	67
EG	Egypt	2021-01-16	71
EG	Egypt	2021-01-17	59
EG	Egypt	2021-01-18	63
EG	Egypt	2021-01-19	72
EG	Egypt	2021-01-20	71
EG	Egypt	2021-01-21	82
EG	Egypt	2021-01-22	90
EG	Egypt	2021-01-23	86
EG	Egypt	2021-01-24	72
EG	Egypt	2021-01-25	83
EG	Egypt	2021-01-26	80
EG	Egypt	2021-01-27	81
EG	Egypt	2021-01-28	86
EG	Egypt	2021-01-29	94
EG	Egypt	2021-01-30	90
EG	Egypt	2021-01-31	73
EG	Egypt	2021-02-01	95
EG	Egypt	2021-02-02	96
EG	Egypt	2021-02-03	96
EG	Egypt	2021-02-04	114
EG	Egypt	2021-02-05	119
EG	Egypt	2021-02-06	114
EG	Egypt	2021-02-07	103
EG	Egypt	2021-02-08	120
EG	Egypt	2021-02-09	113
EG	Egypt	2021-02-10	114
EG	Egypt	2021-02-11	138
EG	Egypt	2021-02-12	143
EG	Egypt	2021-02-13	146
EG	Egypt	2021-02-14	152
EG	Egypt	2021-02-15	132
EG	Egypt	2021-02-16	101
EG	Egypt	2021-02-17	91
EG	Egypt	2021-02-18	98
EG	Egypt	2021-02-19	116
EG	Egypt	2021-02-20	106
EG	Egypt	2021-02-21	106
EG	Egypt	2021-02-22	115
EG	Egypt	2021-02-23	108
EG	Egypt	2021-02-24	109
EG	Egypt	2021-02-25	124
EG	Egypt	2021-02-26	132
EG	Egypt	2021-02-27	124
EG	Egypt	2021-02-28	128
EG	Egypt	2021-07-01	-10
EG	Egypt	2021-07-02	-4
EG	Egypt	2021-07-03	8
EG	Egypt	2021-07-04	10
EG	Egypt	2021-07-05	9
EG	Egypt	2021-07-06	6
EG	Egypt	2021-07-07	-6
EG	Egypt	2021-07-08	-12
EG	Egypt	2021-07-09	-6
EG	Egypt	2021-07-10	9
EG	Egypt	2021-07-11	11
EG	Egypt	2021-07-12	11
EG	Egypt	2021-07-13	9
EG	Egypt	2021-07-14	-4
EG	Egypt	2021-07-15	-16
EG	Egypt	2021-07-16	-10
EG	Egypt	2021-07-17	1
EG	Egypt	2021-07-18	7
EG	Egypt	2021-07-19	7
EG	Egypt	2021-07-20	6
EG	Egypt	2021-07-21	-11
EG	Egypt	2021-07-22	-15
EG	Egypt	2021-07-23	-5
EG	Egypt	2021-07-24	8
EG	Egypt	2021-07-25	11
EG	Egypt	2021-07-26	8
EG	Egypt	2021-07-27	5
EG	Egypt	2021-07-28	-5
EG	Egypt	2021-07-29	-12
EG	Egypt	2021-07-30	-6
EG	Egypt	2021-07-31	8
EG	Egypt	2021-08-01	10
EG	Egypt	2021-08-02	5
EG	Egypt	2021-08-03	4
EG	Egypt	2021-08-04	37
EG	Egypt	2021-08-05	38
EG	Egypt	2021-08-06	36
EG	Egypt	2021-08-07	38
EG	Egypt	2021-08-08	29
EG	Egypt	2021-08-09	2
EG	Egypt	2021-08-10	29
EG	Egypt	2021-08-11	36
EG	Egypt	2021-08-12	33
EG	Egypt	2021-08-13	30
EG	Egypt	2021-08-14	37
EG	Egypt	2021-08-15	30
EG	Egypt	2021-08-16	7
EG	Egypt	2021-08-17	37
EG	Egypt	2021-08-18	36
EG	Egypt	2021-08-19	33
EG	Egypt	2021-08-20	36
EG	Egypt	2021-08-21	38
EG	Egypt	2021-08-22	33
EG	Egypt	2021-08-23	-3
EG	Egypt	2021-08-24	42
EG	Egypt	2021-08-25	41
EG	Egypt	2021-08-26	35
EG	Egypt	2021-08-27	39
EG	Egypt	2021-08-28	42
EG	Egypt	2021-08-29	34
EG	Egypt	2021-08-30	12
EG	Egypt	2021-08-31	43
EG	Egypt	2021-09-01	44
EG	Egypt	2021-09-02	46
EG	Egypt	2021-09-03	40
EG	Egypt	2021-09-04	47
EG	Egypt	2021-09-05	38
EG	Egypt	2021-09-06	16
EG	Egypt	2021-09-07	49
EG	Egypt	2021-09-08	50
EG	Egypt	2021-09-09	55
EG	Egypt	2021-09-10	47
EG	Egypt	2021-09-11	49
EG	Egypt	2021-09-12	42
EG	Egypt	2021-09-13	19
EG	Egypt	2021-09-14	60
EG	Egypt	2021-09-15	56
EG	Egypt	2021-09-16	24
EG	Egypt	2021-09-17	29
EG	Egypt	2021-09-18	26
EG	Egypt	2021-09-19	27
EG	Egypt	2021-09-20	3
EG	Egypt	2021-09-21	35
EG	Egypt	2021-09-22	42
EG	Egypt	2021-09-23	41
EG	Egypt	2021-09-24	44
EG	Egypt	2021-09-25	39
EG	Egypt	2021-09-26	41
EG	Egypt	2021-09-27	13
EG	Egypt	2021-09-28	44
EG	Egypt	2021-09-29	49
EG	Egypt	2021-09-30	48
EG	Egypt	2021-10-01	47
EG	Egypt	2021-10-02	43
EG	Egypt	2021-10-03	52
EG	Egypt	2021-10-04	9
EG	Egypt	2021-10-05	54
EG	Egypt	2021-10-06	66
EG	Egypt	2021-10-07	73
EG	Egypt	2021-10-08	60
EG	Egypt	2021-10-09	56
EG	Egypt	2021-10-10	68
EG	Egypt	2021-10-11	29
EG	Egypt	2021-10-12	72
EG	Egypt	2021-10-13	80
EG	Egypt	2021-10-14	82
EG	Egypt	2021-10-15	71
IQ	Iraq	2021-01-01	97
IQ	Iraq	2021-01-02	89
IQ	Iraq	2021-01-03	53
IQ	Iraq	2021-01-04	93
IQ	Iraq	2021-01-05	98
IQ	Iraq	2021-01-06	89
IQ	Iraq	2021-01-07	79
IQ	Iraq	2021-01-08	80
IQ	Iraq	2021-01-09	92
IQ	Iraq	2021-01-10	44
IQ	Iraq	2021-01-11	80
IQ	Iraq	2021-01-12	90
IQ	Iraq	2021-01-13	87
IQ	Iraq	2021-01-14	85
IQ	Iraq	2021-01-15	86
IQ	Iraq	2021-01-16	86
IQ	Iraq	2021-01-17	48
IQ	Iraq	2021-01-18	91
IQ	Iraq	2021-01-19	103
IQ	Iraq	2021-01-20	105
IQ	Iraq	2021-01-21	98
IQ	Iraq	2021-01-22	98
IQ	Iraq	2021-01-23	95
IQ	Iraq	2021-01-24	52
IQ	Iraq	2021-01-25	99
IQ	Iraq	2021-01-26	107
IQ	Iraq	2021-01-27	102
IQ	Iraq	2021-01-28	100
IQ	Iraq	2021-01-29	97
IQ	Iraq	2021-01-30	92
IQ	Iraq	2021-01-31	45
IQ	Iraq	2021-02-01	92
IQ	Iraq	2021-02-02	98
IQ	Iraq	2021-02-03	99
IQ	Iraq	2021-02-04	93
IQ	Iraq	2021-02-05	88
IQ	Iraq	2021-02-06	82
IQ	Iraq	2021-02-07	40
IQ	Iraq	2021-02-08	81
IQ	Iraq	2021-02-09	87
IQ	Iraq	2021-02-10	88
IQ	Iraq	2021-02-11	84
IQ	Iraq	2021-02-12	90
IQ	Iraq	2021-02-13	80
IQ	Iraq	2021-02-14	45
IQ	Iraq	2021-02-15	93
IQ	Iraq	2021-02-16	96
IQ	Iraq	2021-02-17	87
IQ	Iraq	2021-02-18	93
IQ	Iraq	2021-02-19	-38
IQ	Iraq	2021-02-20	-34
IQ	Iraq	2021-02-21	-29
IQ	Iraq	2021-02-22	4
IQ	Iraq	2021-02-23	5
IQ	Iraq	2021-02-24	3
IQ	Iraq	2021-02-25	2
IQ	Iraq	2021-02-26	-29
IQ	Iraq	2021-02-27	-22
IQ	Iraq	2021-02-28	-18
IQ	Iraq	2021-03-01	15
IQ	Iraq	2021-03-02	17
IQ	Iraq	2021-03-03	19
IQ	Iraq	2021-03-04	10
IQ	Iraq	2021-03-05	-24
IQ	Iraq	2021-03-06	-17
IQ	Iraq	2021-03-07	-11
IQ	Iraq	2021-03-08	14
IQ	Iraq	2021-03-09	14
IQ	Iraq	2021-03-10	10
IQ	Iraq	2021-03-11	9
IQ	Iraq	2021-03-12	-20
IQ	Iraq	2021-03-13	-8
IQ	Iraq	2021-03-14	-3
IQ	Iraq	2021-03-15	20
IQ	Iraq	2021-03-16	22
IQ	Iraq	2021-03-17	21
IQ	Iraq	2021-03-18	12
IQ	Iraq	2021-03-19	-10
IQ	Iraq	2021-03-20	4
IQ	Iraq	2021-03-21	-9
IQ	Iraq	2021-03-22	12
IQ	Iraq	2021-03-23	15
IQ	Iraq	2021-03-24	19
IQ	Iraq	2021-03-25	16
IQ	Iraq	2021-03-26	-8
IQ	Iraq	2021-03-27	3
IQ	Iraq	2021-03-28	26
IQ	Iraq	2021-03-29	24
IQ	Iraq	2021-03-30	28
IQ	Iraq	2021-03-31	33
IQ	Iraq	2021-04-01	25
IQ	Iraq	2021-04-02	2
IQ	Iraq	2021-04-03	13
IQ	Iraq	2021-04-04	38
IQ	Iraq	2021-04-05	37
IQ	Iraq	2021-04-06	36
IQ	Iraq	2021-04-07	34
IQ	Iraq	2021-04-08	22
IQ	Iraq	2021-04-09	0
IQ	Iraq	2021-04-10	12
IQ	Iraq	2021-04-11	40
IQ	Iraq	2021-04-12	40
IQ	Iraq	2021-04-13	18
IQ	Iraq	2021-04-14	8
IQ	Iraq	2021-04-15	1
IQ	Iraq	2021-04-16	-9
IQ	Iraq	2021-04-17	-2
IQ	Iraq	2021-04-18	16
IQ	Iraq	2021-04-19	14
IQ	Iraq	2021-04-20	16
IQ	Iraq	2021-04-21	16
IQ	Iraq	2021-04-22	7
IQ	Iraq	2021-04-23	0
IQ	Iraq	2021-04-24	3
IQ	Iraq	2021-04-25	19
IQ	Iraq	2021-04-26	17
IQ	Iraq	2021-04-27	22
IQ	Iraq	2021-04-28	25
IQ	Iraq	2021-04-29	18
IQ	Iraq	2021-04-30	11
IQ	Iraq	2021-05-01	14
IQ	Iraq	2021-05-02	31
IQ	Iraq	2021-05-03	31
IQ	Iraq	2021-05-04	33
IQ	Iraq	2021-05-05	29
IQ	Iraq	2021-05-06	21
IQ	Iraq	2021-05-07	16
IQ	Iraq	2021-05-08	18
IQ	Iraq	2021-05-09	36
IQ	Iraq	2021-05-10	39
IQ	Iraq	2021-05-11	48
IQ	Iraq	2021-05-12	22
IQ	Iraq	2021-05-13	1
IQ	Iraq	2021-05-14	31
IQ	Iraq	2021-05-15	33
IQ	Iraq	2021-05-16	43
IQ	Iraq	2021-05-17	44
IQ	Iraq	2021-05-18	44
IQ	Iraq	2021-05-19	42
IQ	Iraq	2021-05-20	32
IQ	Iraq	2021-05-21	36
IQ	Iraq	2021-05-22	36
IQ	Iraq	2021-05-23	45
IQ	Iraq	2021-05-24	44
IQ	Iraq	2021-05-25	47
IQ	Iraq	2021-05-26	49
IQ	Iraq	2021-05-27	43
IQ	Iraq	2021-05-28	51
IQ	Iraq	2021-05-29	52
IQ	Iraq	2021-05-30	58
IQ	Iraq	2021-05-31	59
IQ	Iraq	2021-06-01	64
IQ	Iraq	2021-06-02	63
IQ	Iraq	2021-06-03	55
IQ	Iraq	2021-06-04	58
IQ	Iraq	2021-06-05	57
IQ	Iraq	2021-06-06	60
IQ	Iraq	2021-06-07	59
IQ	Iraq	2021-06-08	63
IQ	Iraq	2021-06-09	62
IQ	Iraq	2021-06-10	51
IQ	Iraq	2021-06-11	52
IQ	Iraq	2021-06-12	49
IQ	Iraq	2021-06-13	51
IQ	Iraq	2021-06-14	51
IQ	Iraq	2021-06-15	51
IQ	Iraq	2021-06-16	50
IQ	Iraq	2021-06-17	37
IQ	Iraq	2021-06-18	40
IQ	Iraq	2021-06-19	38
IQ	Iraq	2021-06-20	42
IQ	Iraq	2021-06-21	41
IQ	Iraq	2021-06-22	45
IQ	Iraq	2021-06-23	45
IQ	Iraq	2021-06-24	40
IQ	Iraq	2021-06-25	44
IQ	Iraq	2021-06-26	44
IQ	Iraq	2021-06-27	47
IQ	Iraq	2021-06-28	50
IQ	Iraq	2021-06-29	52
IQ	Iraq	2021-06-30	57
IQ	Iraq	2021-07-01	49
IQ	Iraq	2021-07-02	52
IQ	Iraq	2021-07-03	54
IQ	Iraq	2021-07-04	60
IQ	Iraq	2021-07-05	63
IQ	Iraq	2021-07-06	67
IQ	Iraq	2021-07-07	66
IQ	Iraq	2021-07-08	53
IQ	Iraq	2021-07-09	56
IQ	Iraq	2021-07-10	56
IQ	Iraq	2021-07-11	59
IQ	Iraq	2021-07-12	61
IQ	Iraq	2021-07-13	65
IQ	Iraq	2021-07-14	65
IQ	Iraq	2021-07-15	54
IQ	Iraq	2021-07-16	60
IQ	Iraq	2021-07-17	62
IQ	Iraq	2021-07-18	69
IQ	Iraq	2021-07-19	64
IQ	Iraq	2021-07-20	51
IQ	Iraq	2021-07-21	49
IQ	Iraq	2021-07-22	40
IQ	Iraq	2021-07-23	52
IQ	Iraq	2021-07-24	50
IQ	Iraq	2021-07-25	54
IQ	Iraq	2021-07-26	53
IQ	Iraq	2021-07-27	58
IQ	Iraq	2021-07-28	61
IQ	Iraq	2021-07-29	53
IQ	Iraq	2021-07-30	54
IQ	Iraq	2021-07-31	58
IQ	Iraq	2021-08-01	63
IQ	Iraq	2021-08-02	62
IQ	Iraq	2021-08-03	68
IQ	Iraq	2021-08-04	69
IQ	Iraq	2021-08-05	56
IQ	Iraq	2021-08-06	57
IQ	Iraq	2021-08-07	62
IQ	Iraq	2021-08-08	67
IQ	Iraq	2021-08-09	66
IQ	Iraq	2021-08-10	70
IQ	Iraq	2021-08-11	67
IQ	Iraq	2021-08-12	54
IQ	Iraq	2021-08-13	58
IQ	Iraq	2021-08-14	61
IQ	Iraq	2021-08-15	67
IQ	Iraq	2021-08-16	65
IQ	Iraq	2021-08-17	69
IQ	Iraq	2021-08-18	66
IQ	Iraq	2021-08-19	27
IQ	Iraq	2021-08-20	51
IQ	Iraq	2021-08-21	56
IQ	Iraq	2021-08-22	58
IQ	Iraq	2021-08-23	59
IQ	Iraq	2021-08-24	62
IQ	Iraq	2021-08-25	62
IQ	Iraq	2021-08-26	52
IQ	Iraq	2021-08-27	54
IQ	Iraq	2021-08-28	55
IQ	Iraq	2021-08-29	62
IQ	Iraq	2021-08-30	67
IQ	Iraq	2021-08-31	73
IQ	Iraq	2021-09-01	72
IQ	Iraq	2021-09-02	60
IQ	Iraq	2021-09-03	65
IQ	Iraq	2021-09-04	68
IQ	Iraq	2021-09-05	72
IQ	Iraq	2021-09-06	70
IQ	Iraq	2021-09-07	74
IQ	Iraq	2021-09-08	73
IQ	Iraq	2021-09-09	62
IQ	Iraq	2021-09-10	68
IQ	Iraq	2021-09-11	69
IQ	Iraq	2021-09-12	73
IQ	Iraq	2021-09-13	73
IQ	Iraq	2021-09-14	76
IQ	Iraq	2021-09-15	73
IQ	Iraq	2021-09-16	61
IQ	Iraq	2021-09-17	67
IQ	Iraq	2021-09-18	67
IQ	Iraq	2021-09-19	70
IQ	Iraq	2021-09-20	72
IQ	Iraq	2021-09-21	76
IQ	Iraq	2021-09-22	76
IQ	Iraq	2021-09-23	64
IQ	Iraq	2021-09-24	71
IQ	Iraq	2021-09-25	67
IQ	Iraq	2021-09-26	71
IQ	Iraq	2021-09-27	73
IQ	Iraq	2021-09-28	65
IQ	Iraq	2021-09-29	82
IQ	Iraq	2021-09-30	74
IQ	Iraq	2021-10-01	81
IQ	Iraq	2021-10-02	79
IQ	Iraq	2021-10-03	81
IQ	Iraq	2021-10-04	80
IQ	Iraq	2021-10-05	88
IQ	Iraq	2021-10-06	84
IQ	Iraq	2021-10-07	73
IQ	Iraq	2021-10-08	79
IQ	Iraq	2021-10-09	74
IQ	Iraq	2021-10-10	40
IQ	Iraq	2021-10-11	79
IQ	Iraq	2021-10-12	83
IQ	Iraq	2021-10-13	84
IQ	Iraq	2021-10-14	72
IQ	Iraq	2021-10-15	80
LY	Libya	2021-01-01	23
LY	Libya	2021-01-02	30
LY	Libya	2021-01-03	34
LY	Libya	2021-01-04	34
LY	Libya	2021-01-05	35
LY	Libya	2021-01-06	33
LY	Libya	2021-01-07	37
LY	Libya	2021-01-08	27
LY	Libya	2021-01-09	36
LY	Libya	2021-01-10	43
LY	Libya	2021-01-11	42
LY	Libya	2021-01-12	42
LY	Libya	2021-01-13	37
LY	Libya	2021-01-14	37
LY	Libya	2021-01-15	19
LY	Libya	2021-01-16	26
LY	Libya	2021-01-17	34
LY	Libya	2021-01-18	34
LY	Libya	2021-01-19	37
LY	Libya	2021-01-20	37
LY	Libya	2021-01-21	36
LY	Libya	2021-01-22	26
LY	Libya	2021-01-23	33
LY	Libya	2021-01-24	40
LY	Libya	2021-01-25	39
LY	Libya	2021-01-26	36
LY	Libya	2021-01-27	36
LY	Libya	2021-01-28	35
LY	Libya	2021-01-29	30
LY	Libya	2021-01-30	38
LY	Libya	2021-01-31	44
LY	Libya	2021-02-01	45
LY	Libya	2021-02-02	48
LY	Libya	2021-02-03	37
LY	Libya	2021-02-04	33
LY	Libya	2021-02-05	23
LY	Libya	2021-02-06	30
LY	Libya	2021-02-07	34
LY	Libya	2021-02-08	38
LY	Libya	2021-02-09	44
LY	Libya	2021-02-10	42
LY	Libya	2021-02-11	42
LY	Libya	2021-02-12	29
LY	Libya	2021-02-13	42
LY	Libya	2021-02-14	47
LY	Libya	2021-02-15	37
LY	Libya	2021-02-16	48
LY	Libya	2021-02-17	39
LY	Libya	2021-02-18	41
LY	Libya	2021-02-19	34
LY	Libya	2021-02-20	47
LY	Libya	2021-02-21	51
LY	Libya	2021-02-22	48
LY	Libya	2021-02-23	49
LY	Libya	2021-02-24	48
LY	Libya	2021-02-25	46
LY	Libya	2021-02-26	34
LY	Libya	2021-02-27	45
LY	Libya	2021-02-28	52
LY	Libya	2021-03-01	51
LY	Libya	2021-03-02	53
LY	Libya	2021-03-03	52
LY	Libya	2021-03-04	51
LY	Libya	2021-03-05	39
LY	Libya	2021-03-06	49
LY	Libya	2021-03-07	55
LY	Libya	2021-03-08	51
LY	Libya	2021-03-09	55
LY	Libya	2021-03-10	54
LY	Libya	2021-03-11	52
LY	Libya	2021-03-12	43
LY	Libya	2021-03-13	52
LY	Libya	2021-03-14	60
LY	Libya	2021-03-15	57
LY	Libya	2021-03-16	60
LY	Libya	2021-03-17	60
LY	Libya	2021-03-18	59
LY	Libya	2021-03-19	44
LY	Libya	2021-03-20	59
LY	Libya	2021-03-21	71
LY	Libya	2021-03-22	61
LY	Libya	2021-03-23	58
LY	Libya	2021-03-24	61
LY	Libya	2021-03-25	60
LY	Libya	2021-03-26	48
LY	Libya	2021-03-27	60
LY	Libya	2021-03-28	66
LY	Libya	2021-03-29	66
LY	Libya	2021-03-30	68
LY	Libya	2021-03-31	67
LY	Libya	2021-04-01	68
LY	Libya	2021-04-02	56
LY	Libya	2021-04-03	65
LY	Libya	2021-04-04	73
LY	Libya	2021-04-05	75
LY	Libya	2021-04-06	81
LY	Libya	2021-04-07	79
LY	Libya	2021-04-08	82
LY	Libya	2021-04-09	71
LY	Libya	2021-04-10	85
LY	Libya	2021-04-11	96
LY	Libya	2021-04-12	107
LY	Libya	2021-04-13	45
LY	Libya	2021-04-14	47
LY	Libya	2021-04-15	40
LY	Libya	2021-04-16	51
LY	Libya	2021-04-17	48
LY	Libya	2021-04-18	58
LY	Libya	2021-04-19	62
LY	Libya	2021-04-20	65
LY	Libya	2021-04-21	63
LY	Libya	2021-04-22	53
LY	Libya	2021-04-23	74
LY	Libya	2021-04-24	62
LY	Libya	2021-04-25	69
LY	Libya	2021-04-26	67
LY	Libya	2021-04-27	72
LY	Libya	2021-04-28	71
LY	Libya	2021-04-29	55
LY	Libya	2021-04-30	87
LY	Libya	2021-05-01	70
LY	Libya	2021-05-02	82
LY	Libya	2021-05-03	88
LY	Libya	2021-05-04	96
LY	Libya	2021-05-05	94
LY	Libya	2021-05-06	86
LY	Libya	2021-05-07	120
LY	Libya	2021-05-08	97
LY	Libya	2021-05-09	107
LY	Libya	2021-05-10	119
LY	Libya	2021-05-11	132
LY	Libya	2021-05-12	139
LY	Libya	2021-05-13	66
LY	Libya	2021-05-14	65
LY	Libya	2021-05-15	40
LY	Libya	2021-05-16	73
LY	Libya	2021-05-17	76
LY	Libya	2021-05-18	84
LY	Libya	2021-05-19	79
LY	Libya	2021-05-20	78
LY	Libya	2021-05-21	78
LY	Libya	2021-05-22	85
LY	Libya	2021-05-23	90
LY	Libya	2021-05-24	89
LY	Libya	2021-05-25	96
LY	Libya	2021-05-26	92
LY	Libya	2021-05-27	91
LY	Libya	2021-05-28	90
LY	Libya	2021-05-29	92
LY	Libya	2021-05-30	104
LY	Libya	2021-05-31	106
LY	Libya	2021-06-01	110
LY	Libya	2021-06-02	105
LY	Libya	2021-06-03	101
LY	Libya	2021-06-04	97
LY	Libya	2021-06-05	101
LY	Libya	2021-06-06	103
LY	Libya	2021-06-07	107
LY	Libya	2021-06-08	110
LY	Libya	2021-06-09	113
LY	Libya	2021-06-10	107
LY	Libya	2021-06-11	91
LY	Libya	2021-06-12	97
LY	Libya	2021-06-13	104
LY	Libya	2021-06-14	104
LY	Libya	2021-06-15	107
LY	Libya	2021-06-16	100
LY	Libya	2021-06-17	95
LY	Libya	2021-06-18	84
LY	Libya	2021-06-19	83
LY	Libya	2021-06-20	87
LY	Libya	2021-06-21	90
LY	Libya	2021-06-22	85
LY	Libya	2021-06-23	83
LY	Libya	2021-06-24	90
LY	Libya	2021-06-25	85
LY	Libya	2021-06-26	90
LY	Libya	2021-06-27	97
LY	Libya	2021-06-28	95
LY	Libya	2021-06-29	92
LY	Libya	2021-06-30	91
LY	Libya	2021-07-01	90
LY	Libya	2021-07-02	85
LY	Libya	2021-07-03	94
LY	Libya	2021-07-04	101
LY	Libya	2021-07-05	107
LY	Libya	2021-07-06	110
LY	Libya	2021-07-07	109
LY	Libya	2021-07-08	105
LY	Libya	2021-07-09	93
LY	Libya	2021-07-10	99
LY	Libya	2021-07-11	103
LY	Libya	2021-07-12	107
LY	Libya	2021-07-13	108
LY	Libya	2021-07-14	111
LY	Libya	2021-07-15	112
LY	Libya	2021-07-16	106
LY	Libya	2021-07-17	124
LY	Libya	2021-07-18	142
LY	Libya	2021-07-19	128
LY	Libya	2021-07-20	0
LY	Libya	2021-07-21	23
LY	Libya	2021-07-22	22
LY	Libya	2021-07-23	56
LY	Libya	2021-07-24	73
LY	Libya	2021-07-25	81
LY	Libya	2021-07-26	82
LY	Libya	2021-07-27	70
LY	Libya	2021-07-28	72
LY	Libya	2021-07-29	66
LY	Libya	2021-07-30	45
LY	Libya	2021-07-31	63
LY	Libya	2021-08-01	70
LY	Libya	2021-08-02	71
LY	Libya	2021-08-03	76
LY	Libya	2021-08-04	74
LY	Libya	2021-08-05	73
LY	Libya	2021-08-06	69
LY	Libya	2021-08-07	26
LY	Libya	2021-08-08	33
LY	Libya	2021-08-09	33
LY	Libya	2021-08-10	86
LY	Libya	2021-08-11	83
LY	Libya	2021-08-12	77
LY	Libya	2021-08-13	58
LY	Libya	2021-08-14	94
LY	Libya	2021-08-15	99
LY	Libya	2021-08-16	101
LY	Libya	2021-08-17	100
LY	Libya	2021-08-18	94
LY	Libya	2021-08-19	94
LY	Libya	2021-08-20	82
LY	Libya	2021-08-21	95
LY	Libya	2021-08-22	101
LY	Libya	2021-08-23	105
LY	Libya	2021-08-24	107
LY	Libya	2021-08-25	105
LY	Libya	2021-08-26	99
LY	Libya	2021-08-27	81
LY	Libya	2021-08-28	91
LY	Libya	2021-08-29	100
LY	Libya	2021-08-30	106
LY	Libya	2021-08-31	109
LY	Libya	2021-09-01	108
LY	Libya	2021-09-02	104
LY	Libya	2021-09-03	89
LY	Libya	2021-09-04	100
LY	Libya	2021-09-05	108
LY	Libya	2021-09-06	113
LY	Libya	2021-09-07	120
LY	Libya	2021-09-08	117
LY	Libya	2021-09-09	111
LY	Libya	2021-09-10	94
LY	Libya	2021-09-11	106
LY	Libya	2021-09-12	116
LY	Libya	2021-09-13	118
LY	Libya	2021-09-14	121
LY	Libya	2021-09-15	119
LY	Libya	2021-09-16	109
LY	Libya	2021-09-17	99
LY	Libya	2021-09-18	107
LY	Libya	2021-09-19	111
LY	Libya	2021-09-20	113
LY	Libya	2021-09-21	115
LY	Libya	2021-09-22	113
LY	Libya	2021-09-23	112
LY	Libya	2021-09-24	100
LY	Libya	2021-09-25	107
LY	Libya	2021-09-26	116
LY	Libya	2021-09-27	119
LY	Libya	2021-09-28	122
LY	Libya	2021-09-29	120
LY	Libya	2021-09-30	119
LY	Libya	2021-10-01	110
LY	Libya	2021-10-02	114
LY	Libya	2021-10-03	120
LY	Libya	2021-10-04	123
LY	Libya	2021-10-05	125
LY	Libya	2021-10-06	125
LY	Libya	2021-10-07	123
LY	Libya	2021-10-08	108
LY	Libya	2021-10-09	119
LY	Libya	2021-10-10	126
LY	Libya	2021-10-11	128
LY	Libya	2021-10-12	136
LY	Libya	2021-10-13	137
LY	Libya	2021-10-14	126
LY	Libya	2021-10-15	122
SA	Saudi Arabia	2021-01-01	-15
SA	Saudi Arabia	2021-01-02	-15
SA	Saudi Arabia	2021-01-03	-9
SA	Saudi Arabia	2021-01-04	-13
SA	Saudi Arabia	2021-01-05	-12
SA	Saudi Arabia	2021-01-06	-13
SA	Saudi Arabia	2021-01-07	-15
SA	Saudi Arabia	2021-01-08	-18
SA	Saudi Arabia	2021-01-09	-17
SA	Saudi Arabia	2021-01-10	-9
SA	Saudi Arabia	2021-01-11	-13
SA	Saudi Arabia	2021-01-12	-14
SA	Saudi Arabia	2021-01-13	-16
SA	Saudi Arabia	2021-01-14	-18
SA	Saudi Arabia	2021-01-15	-22
SA	Saudi Arabia	2021-01-16	-21
SA	Saudi Arabia	2021-01-17	-18
SA	Saudi Arabia	2021-01-18	-21
SA	Saudi Arabia	2021-01-19	-22
SA	Saudi Arabia	2021-01-20	-23
SA	Saudi Arabia	2021-01-21	-22
SA	Saudi Arabia	2021-01-22	-23
SA	Saudi Arabia	2021-01-23	-22
SA	Saudi Arabia	2021-01-24	-20
SA	Saudi Arabia	2021-01-25	-21
SA	Saudi Arabia	2021-01-26	-20
SA	Saudi Arabia	2021-01-27	-15
SA	Saudi Arabia	2021-01-28	-13
SA	Saudi Arabia	2021-01-29	-14
SA	Saudi Arabia	2021-01-30	-16
SA	Saudi Arabia	2021-01-31	-13
SA	Saudi Arabia	2021-02-01	-13
SA	Saudi Arabia	2021-02-02	-10
SA	Saudi Arabia	2021-02-03	-10
SA	Saudi Arabia	2021-02-04	-12
SA	Saudi Arabia	2021-02-05	-18
SA	Saudi Arabia	2021-02-06	-15
SA	Saudi Arabia	2021-02-07	-12
SA	Saudi Arabia	2021-02-08	-15
SA	Saudi Arabia	2021-02-09	-13
SA	Saudi Arabia	2021-02-10	-11
SA	Saudi Arabia	2021-02-11	-13
SA	Saudi Arabia	2021-02-12	-15
SA	Saudi Arabia	2021-02-13	-14
SA	Saudi Arabia	2021-02-14	-9
SA	Saudi Arabia	2021-02-15	-13
SA	Saudi Arabia	2021-02-16	-13
SA	Saudi Arabia	2021-02-17	-13
SA	Saudi Arabia	2021-02-18	-13
SA	Saudi Arabia	2021-02-19	-15
SA	Saudi Arabia	2021-02-20	-14
SA	Saudi Arabia	2021-02-21	-11
SA	Saudi Arabia	2021-02-22	-15
SA	Saudi Arabia	2021-02-23	-15
SA	Saudi Arabia	2021-02-24	-14
SA	Saudi Arabia	2021-02-25	-10
SA	Saudi Arabia	2021-02-26	-14
SA	Saudi Arabia	2021-02-27	-13
SA	Saudi Arabia	2021-02-28	-3
SA	Saudi Arabia	2021-03-01	-5
SA	Saudi Arabia	2021-03-02	-4
SA	Saudi Arabia	2021-03-03	-5
SA	Saudi Arabia	2021-03-04	-6
SA	Saudi Arabia	2021-03-05	-9
SA	Saudi Arabia	2021-03-06	-7
SA	Saudi Arabia	2021-03-07	-1
SA	Saudi Arabia	2021-03-08	-5
SA	Saudi Arabia	2021-03-09	-4
SA	Saudi Arabia	2021-03-10	-4
SA	Saudi Arabia	2021-03-11	-3
SA	Saudi Arabia	2021-03-12	-11
SA	Saudi Arabia	2021-03-13	-5
SA	Saudi Arabia	2021-03-14	-1
SA	Saudi Arabia	2021-03-15	-5
SA	Saudi Arabia	2021-03-16	-5
SA	Saudi Arabia	2021-03-17	-4
SA	Saudi Arabia	2021-03-18	-3
SA	Saudi Arabia	2021-03-19	-3
SA	Saudi Arabia	2021-03-20	-4
SA	Saudi Arabia	2021-03-21	0
SA	Saudi Arabia	2021-03-22	-6
SA	Saudi Arabia	2021-03-23	-5
SA	Saudi Arabia	2021-03-24	-5
SA	Saudi Arabia	2021-03-25	-1
SA	Saudi Arabia	2021-03-26	-2
SA	Saudi Arabia	2021-03-27	-2
SA	Saudi Arabia	2021-03-28	5
SA	Saudi Arabia	2021-03-29	1
SA	Saudi Arabia	2021-03-30	2
SA	Saudi Arabia	2021-03-31	3
SA	Saudi Arabia	2021-04-01	4
SA	Saudi Arabia	2021-04-02	4
SA	Saudi Arabia	2021-04-03	3
SA	Saudi Arabia	2021-04-04	5
SA	Saudi Arabia	2021-04-05	2
SA	Saudi Arabia	2021-04-06	2
SA	Saudi Arabia	2021-04-07	3
SA	Saudi Arabia	2021-04-08	3
SA	Saudi Arabia	2021-04-09	1
SA	Saudi Arabia	2021-04-10	4
SA	Saudi Arabia	2021-04-11	12
SA	Saudi Arabia	2021-04-12	10
SA	Saudi Arabia	2021-04-13	-25
SA	Saudi Arabia	2021-04-14	-22
SA	Saudi Arabia	2021-04-15	-22
SA	Saudi Arabia	2021-04-16	-21
SA	Saudi Arabia	2021-04-17	-21
SA	Saudi Arabia	2021-04-18	-16
SA	Saudi Arabia	2021-04-19	-17
SA	Saudi Arabia	2021-04-20	-16
SA	Saudi Arabia	2021-04-21	-15
SA	Saudi Arabia	2021-04-22	-17
SA	Saudi Arabia	2021-04-23	-15
SA	Saudi Arabia	2021-04-24	-17
SA	Saudi Arabia	2021-04-25	-7
SA	Saudi Arabia	2021-04-26	-10
SA	Saudi Arabia	2021-04-27	-7
SA	Saudi Arabia	2021-04-28	-4
SA	Saudi Arabia	2021-04-29	-6
SA	Saudi Arabia	2021-04-30	-4
SA	Saudi Arabia	2021-05-01	-5
SA	Saudi Arabia	2021-05-02	1
SA	Saudi Arabia	2021-05-03	-2
SA	Saudi Arabia	2021-05-04	-1
SA	Saudi Arabia	2021-05-05	-1
SA	Saudi Arabia	2021-05-06	-4
SA	Saudi Arabia	2021-05-07	-2
SA	Saudi Arabia	2021-05-08	-3
SA	Saudi Arabia	2021-05-09	8
SA	Saudi Arabia	2021-05-10	9
SA	Saudi Arabia	2021-05-11	14
SA	Saudi Arabia	2021-05-12	17
SA	Saudi Arabia	2021-05-13	-11
SA	Saudi Arabia	2021-05-14	-10
SA	Saudi Arabia	2021-05-15	-9
SA	Saudi Arabia	2021-05-16	3
SA	Saudi Arabia	2021-05-17	0
SA	Saudi Arabia	2021-05-18	-1
SA	Saudi Arabia	2021-05-19	-3
SA	Saudi Arabia	2021-05-20	-2
SA	Saudi Arabia	2021-05-21	-5
SA	Saudi Arabia	2021-05-22	-3
SA	Saudi Arabia	2021-05-23	2
SA	Saudi Arabia	2021-05-24	0
SA	Saudi Arabia	2021-05-25	2
SA	Saudi Arabia	2021-05-26	3
SA	Saudi Arabia	2021-05-27	7
SA	Saudi Arabia	2021-05-28	5
SA	Saudi Arabia	2021-05-29	6
SA	Saudi Arabia	2021-05-30	10
SA	Saudi Arabia	2021-05-31	8
SA	Saudi Arabia	2021-06-01	10
SA	Saudi Arabia	2021-06-02	9
SA	Saudi Arabia	2021-06-03	8
SA	Saudi Arabia	2021-06-04	6
SA	Saudi Arabia	2021-06-05	5
SA	Saudi Arabia	2021-06-06	10
SA	Saudi Arabia	2021-06-07	6
SA	Saudi Arabia	2021-06-08	8
SA	Saudi Arabia	2021-06-09	6
SA	Saudi Arabia	2021-06-10	8
SA	Saudi Arabia	2021-06-11	3
SA	Saudi Arabia	2021-06-12	2
SA	Saudi Arabia	2021-06-13	7
SA	Saudi Arabia	2021-06-14	4
SA	Saudi Arabia	2021-06-15	4
SA	Saudi Arabia	2021-06-16	4
SA	Saudi Arabia	2021-06-17	1
SA	Saudi Arabia	2021-06-18	-1
SA	Saudi Arabia	2021-06-19	0
SA	Saudi Arabia	2021-06-20	5
SA	Saudi Arabia	2021-06-21	1
SA	Saudi Arabia	2021-06-22	2
SA	Saudi Arabia	2021-06-23	1
SA	Saudi Arabia	2021-06-24	4
SA	Saudi Arabia	2021-06-25	1
SA	Saudi Arabia	2021-06-26	1
SA	Saudi Arabia	2021-06-27	12
SA	Saudi Arabia	2021-06-28	9
SA	Saudi Arabia	2021-06-29	7
SA	Saudi Arabia	2021-06-30	8
SA	Saudi Arabia	2021-07-01	9
SA	Saudi Arabia	2021-07-02	6
SA	Saudi Arabia	2021-07-03	6
SA	Saudi Arabia	2021-07-04	12
SA	Saudi Arabia	2021-07-05	9
SA	Saudi Arabia	2021-07-06	9
SA	Saudi Arabia	2021-07-07	8
SA	Saudi Arabia	2021-07-08	7
SA	Saudi Arabia	2021-07-09	5
SA	Saudi Arabia	2021-07-10	5
SA	Saudi Arabia	2021-07-11	12
SA	Saudi Arabia	2021-07-12	9
SA	Saudi Arabia	2021-07-13	11
SA	Saudi Arabia	2021-07-14	11
SA	Saudi Arabia	2021-07-15	9
SA	Saudi Arabia	2021-07-16	5
SA	Saudi Arabia	2021-07-17	8
SA	Saudi Arabia	2021-07-18	22
SA	Saudi Arabia	2021-07-19	5
SA	Saudi Arabia	2021-07-20	-13
SA	Saudi Arabia	2021-07-21	-9
SA	Saudi Arabia	2021-07-22	-10
SA	Saudi Arabia	2021-07-23	-8
SA	Saudi Arabia	2021-07-24	-5
SA	Saudi Arabia	2021-07-25	5
SA	Saudi Arabia	2021-07-26	2
SA	Saudi Arabia	2021-07-27	8
SA	Saudi Arabia	2021-07-28	8
SA	Saudi Arabia	2021-07-29	7
SA	Saudi Arabia	2021-07-30	3
SA	Saudi Arabia	2021-07-31	4
SA	Saudi Arabia	2021-08-01	13
SA	Saudi Arabia	2021-08-02	11
SA	Saudi Arabia	2021-08-03	11
SA	Saudi Arabia	2021-08-04	10
SA	Saudi Arabia	2021-08-05	9
SA	Saudi Arabia	2021-08-06	5
SA	Saudi Arabia	2021-08-07	5
SA	Saudi Arabia	2021-08-08	11
SA	Saudi Arabia	2021-08-09	9
SA	Saudi Arabia	2021-08-10	11
SA	Saudi Arabia	2021-08-11	9
SA	Saudi Arabia	2021-08-12	8
SA	Saudi Arabia	2021-08-13	3
SA	Saudi Arabia	2021-08-14	3
SA	Saudi Arabia	2021-08-15	9
SA	Saudi Arabia	2021-08-16	6
SA	Saudi Arabia	2021-08-17	6
SA	Saudi Arabia	2021-08-18	1
SA	Saudi Arabia	2021-08-19	-2
SA	Saudi Arabia	2021-08-20	1
SA	Saudi Arabia	2021-08-21	3
SA	Saudi Arabia	2021-08-22	8
SA	Saudi Arabia	2021-08-23	5
SA	Saudi Arabia	2021-08-24	7
SA	Saudi Arabia	2021-08-25	10
SA	Saudi Arabia	2021-08-26	16
SA	Saudi Arabia	2021-08-27	12
SA	Saudi Arabia	2021-08-28	15
SA	Saudi Arabia	2021-08-29	16
SA	Saudi Arabia	2021-08-30	12
SA	Saudi Arabia	2021-08-31	13
SA	Saudi Arabia	2021-09-01	12
SA	Saudi Arabia	2021-09-02	12
SA	Saudi Arabia	2021-09-03	13
SA	Saudi Arabia	2021-09-04	13
SA	Saudi Arabia	2021-09-05	14
SA	Saudi Arabia	2021-09-06	10
SA	Saudi Arabia	2021-09-07	9
SA	Saudi Arabia	2021-09-08	10
SA	Saudi Arabia	2021-09-09	13
SA	Saudi Arabia	2021-09-10	13
SA	Saudi Arabia	2021-09-11	12
SA	Saudi Arabia	2021-09-12	13
SA	Saudi Arabia	2021-09-13	9
SA	Saudi Arabia	2021-09-14	9
SA	Saudi Arabia	2021-09-15	9
SA	Saudi Arabia	2021-09-16	10
SA	Saudi Arabia	2021-09-17	10
SA	Saudi Arabia	2021-09-18	8
SA	Saudi Arabia	2021-09-19	11
SA	Saudi Arabia	2021-09-20	9
SA	Saudi Arabia	2021-09-21	12
SA	Saudi Arabia	2021-09-22	21
SA	Saudi Arabia	2021-09-23	19
SA	Saudi Arabia	2021-09-24	9
SA	Saudi Arabia	2021-09-25	5
SA	Saudi Arabia	2021-09-26	10
SA	Saudi Arabia	2021-09-27	12
SA	Saudi Arabia	2021-09-28	12
SA	Saudi Arabia	2021-09-29	12
SA	Saudi Arabia	2021-09-30	15
SA	Saudi Arabia	2021-10-01	15
SA	Saudi Arabia	2021-10-02	14
SA	Saudi Arabia	2021-10-03	15
SA	Saudi Arabia	2021-10-04	10
SA	Saudi Arabia	2021-10-05	11
SA	Saudi Arabia	2021-10-06	12
SA	Saudi Arabia	2021-10-07	14
SA	Saudi Arabia	2021-10-08	14
SA	Saudi Arabia	2021-10-09	13
SA	Saudi Arabia	2021-10-10	16
SA	Saudi Arabia	2021-10-11	11
SA	Saudi Arabia	2021-10-12	10
SA	Saudi Arabia	2021-10-13	11
SA	Saudi Arabia	2021-10-14	12
SA	Saudi Arabia	2021-10-15	11
YE	Yemen	2021-01-01	33
YE	Yemen	2021-01-02	37
YE	Yemen	2021-01-03	39
YE	Yemen	2021-01-04	41
YE	Yemen	2021-01-05	36
YE	Yemen	2021-01-06	36
YE	Yemen	2021-01-07	40
YE	Yemen	2021-01-08	33
YE	Yemen	2021-01-09	38
YE	Yemen	2021-01-10	42
YE	Yemen	2021-01-11	43
YE	Yemen	2021-01-12	33
YE	Yemen	2021-01-13	29
YE	Yemen	2021-01-14	25
YE	Yemen	2021-01-15	15
YE	Yemen	2021-01-16	14
YE	Yemen	2021-01-17	20
YE	Yemen	2021-01-18	21
YE	Yemen	2021-01-19	17
YE	Yemen	2021-01-20	15
YE	Yemen	2021-01-21	21
YE	Yemen	2021-01-22	16
YE	Yemen	2021-01-23	18
YE	Yemen	2021-01-24	24
YE	Yemen	2021-01-25	25
YE	Yemen	2021-01-26	22
YE	Yemen	2021-01-27	21
YE	Yemen	2021-01-28	27
YE	Yemen	2021-01-29	25
YE	Yemen	2021-01-30	32
YE	Yemen	2021-01-31	35
YE	Yemen	2021-02-01	38
YE	Yemen	2021-02-02	33
YE	Yemen	2021-02-03	19
YE	Yemen	2021-02-04	15
YE	Yemen	2021-02-05	13
YE	Yemen	2021-02-06	14
YE	Yemen	2021-02-07	17
YE	Yemen	2021-02-08	19
YE	Yemen	2021-02-09	24
YE	Yemen	2021-02-10	22
YE	Yemen	2021-02-11	26
YE	Yemen	2021-02-12	23
YE	Yemen	2021-02-13	25
YE	Yemen	2021-02-14	30
YE	Yemen	2021-02-15	29
YE	Yemen	2021-02-16	29
YE	Yemen	2021-02-17	28
YE	Yemen	2021-02-18	32
YE	Yemen	2021-02-19	28
YE	Yemen	2021-02-20	30
YE	Yemen	2021-02-21	32
YE	Yemen	2021-02-22	34
YE	Yemen	2021-02-23	29
YE	Yemen	2021-02-24	29
YE	Yemen	2021-02-25	32
YE	Yemen	2021-02-26	25
YE	Yemen	2021-02-27	30
YE	Yemen	2021-02-28	31
YE	Yemen	2021-03-01	34
YE	Yemen	2021-03-02	32
YE	Yemen	2021-03-03	32
YE	Yemen	2021-03-04	35
YE	Yemen	2021-03-05	30
YE	Yemen	2021-03-06	31
YE	Yemen	2021-03-07	35
YE	Yemen	2021-03-08	35
YE	Yemen	2021-03-09	32
YE	Yemen	2021-03-10	33
YE	Yemen	2021-03-11	37
YE	Yemen	2021-03-12	32
YE	Yemen	2021-03-13	37
YE	Yemen	2021-03-14	41
YE	Yemen	2021-03-15	41
YE	Yemen	2021-03-16	33
YE	Yemen	2021-03-17	36
YE	Yemen	2021-03-18	41
YE	Yemen	2021-03-19	36
YE	Yemen	2021-03-20	29
YE	Yemen	2021-03-21	46
YE	Yemen	2021-03-22	45
YE	Yemen	2021-03-23	39
YE	Yemen	2021-03-24	39
YE	Yemen	2021-03-25	44
YE	Yemen	2021-03-26	38
YE	Yemen	2021-03-27	42
YE	Yemen	2021-03-28	45
YE	Yemen	2021-03-29	48
YE	Yemen	2021-03-30	44
YE	Yemen	2021-03-31	42
YE	Yemen	2021-04-01	48
YE	Yemen	2021-04-02	43
YE	Yemen	2021-04-03	48
YE	Yemen	2021-04-04	53
YE	Yemen	2021-04-05	56
YE	Yemen	2021-04-06	51
YE	Yemen	2021-04-07	47
YE	Yemen	2021-04-08	52
YE	Yemen	2021-04-09	48
YE	Yemen	2021-04-10	57
YE	Yemen	2021-04-11	62
YE	Yemen	2021-04-12	68
YE	Yemen	2021-04-13	22
YE	Yemen	2021-04-14	28
YE	Yemen	2021-04-15	26
YE	Yemen	2021-04-16	41
YE	Yemen	2021-04-17	29
YE	Yemen	2021-04-18	37
YE	Yemen	2021-04-19	42
YE	Yemen	2021-04-20	40
YE	Yemen	2021-04-21	40
YE	Yemen	2021-04-22	35
YE	Yemen	2021-04-23	54
YE	Yemen	2021-04-24	40
YE	Yemen	2021-04-25	46
YE	Yemen	2021-04-26	49
YE	Yemen	2021-04-27	44
YE	Yemen	2021-04-28	40
YE	Yemen	2021-04-29	43
YE	Yemen	2021-04-30	66
YE	Yemen	2021-05-01	42
YE	Yemen	2021-05-02	52
YE	Yemen	2021-05-03	62
YE	Yemen	2021-05-04	61
YE	Yemen	2021-05-05	53
YE	Yemen	2021-05-06	53
YE	Yemen	2021-05-07	80
YE	Yemen	2021-05-08	59
YE	Yemen	2021-05-09	68
YE	Yemen	2021-05-10	77
YE	Yemen	2021-05-11	74
YE	Yemen	2021-05-12	70
YE	Yemen	2021-05-13	45
YE	Yemen	2021-05-14	46
YE	Yemen	2021-05-15	36
YE	Yemen	2021-05-16	43
YE	Yemen	2021-05-17	52
YE	Yemen	2021-05-18	51
YE	Yemen	2021-05-19	48
YE	Yemen	2021-05-20	52
YE	Yemen	2021-05-21	62
YE	Yemen	2021-05-22	65
YE	Yemen	2021-05-23	68
YE	Yemen	2021-05-24	77
YE	Yemen	2021-05-25	70
YE	Yemen	2021-05-26	70
YE	Yemen	2021-05-27	74
YE	Yemen	2021-05-28	77
YE	Yemen	2021-05-29	76
YE	Yemen	2021-05-30	82
YE	Yemen	2021-05-31	89
YE	Yemen	2021-06-01	89
YE	Yemen	2021-06-02	83
YE	Yemen	2021-06-03	85
YE	Yemen	2021-06-04	83
YE	Yemen	2021-06-05	84
YE	Yemen	2021-06-06	88
YE	Yemen	2021-06-07	93
YE	Yemen	2021-06-08	90
YE	Yemen	2021-06-09	88
YE	Yemen	2021-06-10	87
YE	Yemen	2021-06-11	80
YE	Yemen	2021-06-12	80
YE	Yemen	2021-06-13	84
YE	Yemen	2021-06-14	87
YE	Yemen	2021-06-15	87
YE	Yemen	2021-06-16	81
YE	Yemen	2021-06-17	78
YE	Yemen	2021-06-18	72
YE	Yemen	2021-06-19	72
YE	Yemen	2021-06-20	74
YE	Yemen	2021-06-21	78
YE	Yemen	2021-06-22	77
YE	Yemen	2021-06-23	75
YE	Yemen	2021-06-24	79
YE	Yemen	2021-06-25	73
YE	Yemen	2021-06-26	76
YE	Yemen	2021-06-27	79
YE	Yemen	2021-06-28	85
YE	Yemen	2021-06-29	75
YE	Yemen	2021-06-30	75
YE	Yemen	2021-07-01	82
YE	Yemen	2021-07-02	79
YE	Yemen	2021-07-03	80
YE	Yemen	2021-07-04	85
YE	Yemen	2021-07-05	94
YE	Yemen	2021-07-06	92
YE	Yemen	2021-07-07	88
YE	Yemen	2021-07-08	89
YE	Yemen	2021-07-09	84
YE	Yemen	2021-07-10	88
YE	Yemen	2021-07-11	92
YE	Yemen	2021-07-12	100
YE	Yemen	2021-07-13	99
YE	Yemen	2021-07-14	102
YE	Yemen	2021-07-15	104
YE	Yemen	2021-07-16	100
YE	Yemen	2021-07-17	111
YE	Yemen	2021-07-18	116
YE	Yemen	2021-07-19	101
YE	Yemen	2021-07-20	60
YE	Yemen	2021-07-21	43
YE	Yemen	2021-07-22	43
YE	Yemen	2021-07-23	59
YE	Yemen	2021-07-24	59
YE	Yemen	2021-07-25	65
YE	Yemen	2021-07-26	80
YE	Yemen	2021-07-27	81
YE	Yemen	2021-07-28	80
YE	Yemen	2021-07-29	79
YE	Yemen	2021-07-30	82
YE	Yemen	2021-07-31	86
YE	Yemen	2021-08-01	93
YE	Yemen	2021-08-02	94
YE	Yemen	2021-08-03	98
YE	Yemen	2021-08-04	91
YE	Yemen	2021-08-05	89
YE	Yemen	2021-08-06	87
YE	Yemen	2021-08-07	89
YE	Yemen	2021-08-08	93
YE	Yemen	2021-08-09	99
YE	Yemen	2021-08-10	101
YE	Yemen	2021-08-11	83
YE	Yemen	2021-08-12	92
YE	Yemen	2021-08-13	91
YE	Yemen	2021-08-14	93
YE	Yemen	2021-08-15	98
YE	Yemen	2021-08-16	102
YE	Yemen	2021-08-17	94
YE	Yemen	2021-08-18	91
YE	Yemen	2021-08-19	92
YE	Yemen	2021-08-20	92
YE	Yemen	2021-08-21	92
YE	Yemen	2021-08-22	94
YE	Yemen	2021-08-23	102
YE	Yemen	2021-08-24	94
YE	Yemen	2021-08-25	92
YE	Yemen	2021-08-26	95
YE	Yemen	2021-08-27	89
YE	Yemen	2021-08-28	86
YE	Yemen	2021-08-29	91
YE	Yemen	2021-08-30	97
YE	Yemen	2021-08-31	93
YE	Yemen	2021-09-01	95
YE	Yemen	2021-09-02	97
YE	Yemen	2021-09-03	90
YE	Yemen	2021-09-04	89
YE	Yemen	2021-09-05	92
YE	Yemen	2021-09-06	99
YE	Yemen	2021-09-07	96
YE	Yemen	2021-09-08	90
YE	Yemen	2021-09-09	94
YE	Yemen	2021-09-10	87
YE	Yemen	2021-09-11	86
YE	Yemen	2021-09-12	91
YE	Yemen	2021-09-13	94
YE	Yemen	2021-09-14	89
YE	Yemen	2021-09-15	83
YE	Yemen	2021-09-16	87
YE	Yemen	2021-09-17	77
YE	Yemen	2021-09-18	85
YE	Yemen	2021-09-19	89
YE	Yemen	2021-09-20	97
YE	Yemen	2021-09-21	87
YE	Yemen	2021-09-22	89
YE	Yemen	2021-09-23	94
YE	Yemen	2021-09-24	85
YE	Yemen	2021-09-25	87
YE	Yemen	2021-09-26	84
YE	Yemen	2021-09-27	94
YE	Yemen	2021-09-28	91
YE	Yemen	2021-09-29	91
YE	Yemen	2021-09-30	95
YE	Yemen	2021-10-01	89
YE	Yemen	2021-10-02	88
YE	Yemen	2021-10-03	78
YE	Yemen	2021-10-04	98
YE	Yemen	2021-10-05	88
YE	Yemen	2021-10-06	90
YE	Yemen	2021-10-07	97
YE	Yemen	2021-10-08	88
YE	Yemen	2021-10-09	94
YE	Yemen	2021-10-10	97
YE	Yemen	2021-10-11	102
YE	Yemen	2021-10-12	100
YE	Yemen	2021-10-13	97
YE	Yemen	2021-10-14	98
YE	Yemen	2021-10-15	93

## Sheet: Transit stations
Code	Country	Date	Transit stations percent change from baseline
AE	United Arab Emirates	2021-03-01	-29
AE	United Arab Emirates	2021-03-02	-30
AE	United Arab Emirates	2021-03-03	-30
AE	United Arab Emirates	2021-03-04	-29
AE	United Arab Emirates	2021-03-05	-29
AE	United Arab Emirates	2021-03-06	-29
AE	United Arab Emirates	2021-03-07	-27
AE	United Arab Emirates	2021-03-08	-30
AE	United Arab Emirates	2021-03-09	-30
AE	United Arab Emirates	2021-03-10	-28
AE	United Arab Emirates	2021-03-11	-27
AE	United Arab Emirates	2021-03-12	-30
AE	United Arab Emirates	2021-03-13	-29
AE	United Arab Emirates	2021-03-14	-26
AE	United Arab Emirates	2021-03-15	-28
AE	United Arab Emirates	2021-03-16	-28
AE	United Arab Emirates	2021-03-17	-27
AE	United Arab Emirates	2021-03-18	-26
AE	United Arab Emirates	2021-03-19	-28
AE	United Arab Emirates	2021-03-20	-26
AE	United Arab Emirates	2021-03-21	-24
AE	United Arab Emirates	2021-03-22	-27
AE	United Arab Emirates	2021-03-23	-28
AE	United Arab Emirates	2021-03-24	-26
AE	United Arab Emirates	2021-03-25	-25
AE	United Arab Emirates	2021-03-26	-26
AE	United Arab Emirates	2021-03-27	-25
AE	United Arab Emirates	2021-03-28	-23
AE	United Arab Emirates	2021-03-29	-25
AE	United Arab Emirates	2021-03-30	-24
AE	United Arab Emirates	2021-03-31	-22
AE	United Arab Emirates	2021-04-01	-22
AE	United Arab Emirates	2021-04-02	-24
AE	United Arab Emirates	2021-04-03	-23
AE	United Arab Emirates	2021-04-04	-20
AE	United Arab Emirates	2021-04-05	-23
AE	United Arab Emirates	2021-04-06	-24
AE	United Arab Emirates	2021-04-07	-23
AE	United Arab Emirates	2021-04-08	-21
AE	United Arab Emirates	2021-04-09	-24
AE	United Arab Emirates	2021-04-10	-23
AE	United Arab Emirates	2021-04-11	-20
AE	United Arab Emirates	2021-04-12	-23
AE	United Arab Emirates	2021-04-13	-29
AE	United Arab Emirates	2021-04-14	-28
AE	United Arab Emirates	2021-04-15	-28
AE	United Arab Emirates	2021-04-16	-36
AE	United Arab Emirates	2021-04-17	-30
AE	United Arab Emirates	2021-04-18	-25
AE	United Arab Emirates	2021-04-19	-28
AE	United Arab Emirates	2021-04-20	-28
AE	United Arab Emirates	2021-04-21	-27
AE	United Arab Emirates	2021-04-22	-28
AE	United Arab Emirates	2021-04-23	-35
AE	United Arab Emirates	2021-04-24	-28
AE	United Arab Emirates	2021-04-25	-27
AE	United Arab Emirates	2021-04-26	-29
AE	United Arab Emirates	2021-04-27	-30
AE	United Arab Emirates	2021-04-28	-29
AE	United Arab Emirates	2021-04-29	-27
AE	United Arab Emirates	2021-04-30	-33
AE	United Arab Emirates	2021-05-01	-29
AE	United Arab Emirates	2021-05-02	-25
AE	United Arab Emirates	2021-05-03	-27
AE	United Arab Emirates	2021-05-04	-27
AE	United Arab Emirates	2021-05-05	-27
AE	United Arab Emirates	2021-05-06	-27
AE	United Arab Emirates	2021-05-07	-33
AE	United Arab Emirates	2021-05-08	-30
AE	United Arab Emirates	2021-05-09	-25
AE	United Arab Emirates	2021-05-10	-24
AE	United Arab Emirates	2021-05-11	-33
AE	United Arab Emirates	2021-05-12	-34
AE	United Arab Emirates	2021-05-13	-31
AE	United Arab Emirates	2021-05-14	-26
AE	United Arab Emirates	2021-05-15	-33
AE	United Arab Emirates	2021-05-16	-24
AE	United Arab Emirates	2021-05-17	-26
AE	United Arab Emirates	2021-05-18	-27
AE	United Arab Emirates	2021-05-19	-28
AE	United Arab Emirates	2021-05-20	-29
AE	United Arab Emirates	2021-05-21	-36
AE	United Arab Emirates	2021-05-22	-30
AE	United Arab Emirates	2021-05-23	-25
AE	United Arab Emirates	2021-05-24	-28
AE	United Arab Emirates	2021-05-25	-28
AE	United Arab Emirates	2021-05-26	-28
AE	United Arab Emirates	2021-05-27	-25
AE	United Arab Emirates	2021-05-28	-30
AE	United Arab Emirates	2021-05-29	-26
AE	United Arab Emirates	2021-05-30	-24
AE	United Arab Emirates	2021-05-31	-26
AE	United Arab Emirates	2021-06-01	-25
AE	United Arab Emirates	2021-06-02	-26
AE	United Arab Emirates	2021-06-03	-25
AE	United Arab Emirates	2021-06-04	-31
AE	United Arab Emirates	2021-06-05	-28
AE	United Arab Emirates	2021-06-06	-25
AE	United Arab Emirates	2021-06-07	-27
AE	United Arab Emirates	2021-06-08	-27
AE	United Arab Emirates	2021-06-09	-27
AE	United Arab Emirates	2021-06-10	-26
AE	United Arab Emirates	2021-06-11	-33
AE	United Arab Emirates	2021-06-12	-30
AE	United Arab Emirates	2021-06-13	-26
AE	United Arab Emirates	2021-06-14	-28
AE	United Arab Emirates	2021-06-15	-28
AE	United Arab Emirates	2021-06-16	-28
AE	United Arab Emirates	2021-06-17	-29
AE	United Arab Emirates	2021-06-18	-35
AE	United Arab Emirates	2021-06-19	-31
AE	United Arab Emirates	2021-06-20	-27
AE	United Arab Emirates	2021-06-21	-30
AE	United Arab Emirates	2021-06-22	-30
AE	United Arab Emirates	2021-06-23	-29
AE	United Arab Emirates	2021-06-24	-28
AE	United Arab Emirates	2021-06-25	-35
AE	United Arab Emirates	2021-06-26	-30
AE	United Arab Emirates	2021-06-27	-26
AE	United Arab Emirates	2021-06-28	-28
AE	United Arab Emirates	2021-06-29	-29
AE	United Arab Emirates	2021-06-30	-28
EG	Egypt	2021-03-01	-8
EG	Egypt	2021-03-02	-6
EG	Egypt	2021-03-03	-9
EG	Egypt	2021-03-04	-8
EG	Egypt	2021-03-05	-3
EG	Egypt	2021-03-06	-6
EG	Egypt	2021-03-07	-3
EG	Egypt	2021-03-08	-8
EG	Egypt	2021-03-09	-5
EG	Egypt	2021-03-10	-9
EG	Egypt	2021-03-11	-7
EG	Egypt	2021-03-12	-1
EG	Egypt	2021-03-13	-4
EG	Egypt	2021-03-14	-2
EG	Egypt	2021-03-15	-5
EG	Egypt	2021-03-16	-4
EG	Egypt	2021-03-17	-5
EG	Egypt	2021-03-18	-4
EG	Egypt	2021-03-19	6
EG	Egypt	2021-03-20	0
EG	Egypt	2021-03-21	3
EG	Egypt	2021-03-22	-6
EG	Egypt	2021-03-23	-5
EG	Egypt	2021-03-24	-7
EG	Egypt	2021-03-25	-4
EG	Egypt	2021-03-26	3
EG	Egypt	2021-03-27	-3
EG	Egypt	2021-03-28	-1
EG	Egypt	2021-03-29	-5
EG	Egypt	2021-03-30	-1
EG	Egypt	2021-03-31	-2
EG	Egypt	2021-04-01	0
EG	Egypt	2021-04-02	15
EG	Egypt	2021-04-03	0
EG	Egypt	2021-04-04	7
EG	Egypt	2021-04-05	5
EG	Egypt	2021-04-06	6
EG	Egypt	2021-04-07	3
EG	Egypt	2021-04-08	5
EG	Egypt	2021-04-09	20
EG	Egypt	2021-04-10	13
EG	Egypt	2021-04-11	19
EG	Egypt	2021-04-12	17
EG	Egypt	2021-04-13	-25
EG	Egypt	2021-04-14	-19
EG	Egypt	2021-04-15	-17
EG	Egypt	2021-04-16	-6
EG	Egypt	2021-04-17	-12
EG	Egypt	2021-04-18	-12
EG	Egypt	2021-04-19	-15
EG	Egypt	2021-04-20	-6
EG	Egypt	2021-04-21	-9
EG	Egypt	2021-04-22	-10
EG	Egypt	2021-04-23	2
EG	Egypt	2021-04-24	-6
EG	Egypt	2021-04-25	-6
EG	Egypt	2021-04-26	-6
EG	Egypt	2021-04-27	-3
EG	Egypt	2021-04-28	1
EG	Egypt	2021-04-29	-19
EG	Egypt	2021-04-30	7
EG	Egypt	2021-05-01	-10
EG	Egypt	2021-05-02	-20
EG	Egypt	2021-05-03	-27
EG	Egypt	2021-05-04	1
EG	Egypt	2021-05-05	-4
EG	Egypt	2021-05-06	-7
EG	Egypt	2021-05-07	4
EG	Egypt	2021-05-08	-7
EG	Egypt	2021-05-09	1
EG	Egypt	2021-05-10	0
EG	Egypt	2021-05-11	7
EG	Egypt	2021-05-12	-18
EG	Egypt	2021-05-13	-29
EG	Egypt	2021-05-14	8
EG	Egypt	2021-05-15	-18
EG	Egypt	2021-05-16	-20
EG	Egypt	2021-05-17	0
EG	Egypt	2021-05-18	4
EG	Egypt	2021-05-19	-1
EG	Egypt	2021-05-20	-3
EG	Egypt	2021-05-21	10
EG	Egypt	2021-05-22	7
EG	Egypt	2021-05-23	12
EG	Egypt	2021-05-24	8
EG	Egypt	2021-05-25	11
EG	Egypt	2021-05-26	5
EG	Egypt	2021-05-27	6
EG	Egypt	2021-05-28	16
EG	Egypt	2021-05-29	13
EG	Egypt	2021-05-30	15
EG	Egypt	2021-05-31	10
EG	Egypt	2021-06-01	19
EG	Egypt	2021-06-02	15
EG	Egypt	2021-06-03	13
EG	Egypt	2021-06-04	25
EG	Egypt	2021-06-05	19
EG	Egypt	2021-06-06	20
EG	Egypt	2021-06-07	18
EG	Egypt	2021-06-08	18
EG	Egypt	2021-06-09	14
EG	Egypt	2021-06-10	14
EG	Egypt	2021-06-11	23
EG	Egypt	2021-06-12	17
EG	Egypt	2021-06-13	19
EG	Egypt	2021-06-14	15
EG	Egypt	2021-06-15	18
EG	Egypt	2021-06-16	16
EG	Egypt	2021-06-17	12
EG	Egypt	2021-06-18	21
EG	Egypt	2021-06-19	14
EG	Egypt	2021-06-20	17
EG	Egypt	2021-06-21	12
EG	Egypt	2021-06-22	13
EG	Egypt	2021-06-23	12
EG	Egypt	2021-06-24	11
EG	Egypt	2021-06-25	21
EG	Egypt	2021-06-26	14
EG	Egypt	2021-06-27	18
EG	Egypt	2021-06-28	13
EG	Egypt	2021-06-29	13
EG	Egypt	2021-06-30	14
EG	Egypt	2021-07-01	-15
EG	Egypt	2021-07-02	-15
EG	Egypt	2021-07-03	-16
EG	Egypt	2021-07-04	-13
EG	Egypt	2021-07-05	-14
EG	Egypt	2021-07-06	-8
EG	Egypt	2021-07-07	-11
EG	Egypt	2021-07-08	-15
EG	Egypt	2021-07-09	-11
EG	Egypt	2021-07-10	-11
EG	Egypt	2021-07-11	-9
EG	Egypt	2021-07-12	-10
EG	Egypt	2021-07-13	-5
EG	Egypt	2021-07-14	-9
EG	Egypt	2021-07-15	-10
EG	Egypt	2021-07-16	-12
EG	Egypt	2021-07-17	-9
EG	Egypt	2021-07-18	-6
EG	Egypt	2021-07-19	-3
EG	Egypt	2021-07-20	-1
EG	Egypt	2021-07-21	-5
EG	Egypt	2021-07-22	-12
EG	Egypt	2021-07-23	-10
EG	Egypt	2021-07-24	-9
EG	Egypt	2021-07-25	-6
EG	Egypt	2021-07-26	-4
EG	Egypt	2021-07-27	-5
EG	Egypt	2021-07-28	-11
EG	Egypt	2021-07-29	-10
EG	Egypt	2021-07-30	-10
EG	Egypt	2021-07-31	-8
EG	Egypt	2021-08-01	-2
EG	Egypt	2021-08-02	1
EG	Egypt	2021-08-03	-2
EG	Egypt	2021-08-04	-7
EG	Egypt	2021-08-05	-5
EG	Egypt	2021-08-06	-3
EG	Egypt	2021-08-07	1
EG	Egypt	2021-08-08	2
EG	Egypt	2021-08-09	1
EG	Egypt	2021-08-10	5
EG	Egypt	2021-08-11	3
EG	Egypt	2021-08-12	8
EG	Egypt	2021-08-13	-32
EG	Egypt	2021-08-14	-23
EG	Egypt	2021-08-15	-22
EG	Egypt	2021-08-16	-22
EG	Egypt	2021-08-17	-19
EG	Egypt	2021-08-18	-22
EG	Egypt	2021-08-19	-24
EG	Egypt	2021-08-20	-18
EG	Egypt	2021-08-21	-18
EG	Egypt	2021-08-22	-18
EG	Egypt	2021-08-23	-15
EG	Egypt	2021-08-24	-15
EG	Egypt	2021-08-25	-17
EG	Egypt	2021-08-26	-16
EG	Egypt	2021-08-27	-12
EG	Egypt	2021-08-28	-7
EG	Egypt	2021-08-29	-23
EG	Egypt	2021-08-30	-10
EG	Egypt	2021-08-31	-15
EG	Egypt	2021-09-01	-26
EG	Egypt	2021-09-02	-29
EG	Egypt	2021-09-03	-7
EG	Egypt	2021-09-04	-8
EG	Egypt	2021-09-05	-13
EG	Egypt	2021-09-06	-13
EG	Egypt	2021-09-07	-15
EG	Egypt	2021-09-08	-7
EG	Egypt	2021-09-09	-2
EG	Egypt	2021-09-10	4
EG	Egypt	2021-09-11	-14
EG	Egypt	2021-09-12	-30
EG	Egypt	2021-09-13	0
EG	Egypt	2021-09-14	-14
EG	Egypt	2021-09-15	-17
EG	Egypt	2021-09-16	-3
EG	Egypt	2021-09-17	-3
EG	Egypt	2021-09-18	-4
EG	Egypt	2021-09-19	-5
EG	Egypt	2021-09-20	1
EG	Egypt	2021-09-21	3
EG	Egypt	2021-09-22	-1
EG	Egypt	2021-09-23	1
EG	Egypt	2021-09-24	2
EG	Egypt	2021-09-25	-1
EG	Egypt	2021-09-26	4
EG	Egypt	2021-09-27	7
EG	Egypt	2021-09-28	8
EG	Egypt	2021-09-29	0
EG	Egypt	2021-09-30	4
EG	Egypt	2021-10-01	12
EG	Egypt	2021-10-02	11
EG	Egypt	2021-10-03	10
EG	Egypt	2021-10-04	13
EG	Egypt	2021-10-05	13
EG	Egypt	2021-10-06	9
EG	Egypt	2021-10-07	8
EG	Egypt	2021-10-08	8
EG	Egypt	2021-10-09	6
EG	Egypt	2021-10-10	10
EG	Egypt	2021-10-11	14
EG	Egypt	2021-10-12	11
EG	Egypt	2021-10-13	5
EG	Egypt	2021-10-14	7
EG	Egypt	2021-10-15	8
EG	Egypt	2021-01-01	3
EG	Egypt	2021-01-02	3
EG	Egypt	2021-01-03	9
EG	Egypt	2021-01-04	4
EG	Egypt	2021-01-05	0
EG	Egypt	2021-01-06	1
EG	Egypt	2021-01-07	1
EG	Egypt	2021-01-08	1
EG	Egypt	2021-01-09	3
EG	Egypt	2021-01-10	5
EG	Egypt	2021-01-11	5
EG	Egypt	2021-01-12	1
EG	Egypt	2021-01-13	0
EG	Egypt	2021-01-14	2
EG	Egypt	2021-01-15	7
EG	Egypt	2021-01-16	9
EG	Egypt	2021-01-17	11
EG	Egypt	2021-01-18	7
EG	Egypt	2021-01-19	8
EG	Egypt	2021-01-20	13
EG	Egypt	2021-01-21	12
EG	Egypt	2021-01-22	15
EG	Egypt	2021-01-23	9
EG	Egypt	2021-01-24	11
EG	Egypt	2021-01-25	7
EG	Egypt	2021-01-26	9
EG	Egypt	2021-01-27	15
EG	Egypt	2021-01-28	14
EG	Egypt	2021-01-29	15
EG	Egypt	2021-01-30	12
EG	Egypt	2021-01-31	12
EG	Egypt	2021-02-01	10
EG	Egypt	2021-02-02	13
EG	Egypt	2021-02-03	23
EG	Egypt	2021-02-04	18
EG	Egypt	2021-02-05	21
EG	Egypt	2021-02-06	10
EG	Egypt	2021-02-07	11
EG	Egypt	2021-02-08	9
EG	Egypt	2021-02-09	12
EG	Egypt	2021-02-10	19
EG	Egypt	2021-02-11	13
EG	Egypt	2021-02-12	17
EG	Egypt	2021-02-13	12
EG	Egypt	2021-02-14	16
EG	Egypt	2021-02-15	15
EG	Egypt	2021-02-16	17
EG	Egypt	2021-02-17	33
EG	Egypt	2021-02-18	17
EG	Egypt	2021-02-19	27
EG	Egypt	2021-02-20	24
EG	Egypt	2021-02-21	24
EG	Egypt	2021-02-22	20
EG	Egypt	2021-02-23	24
EG	Egypt	2021-02-24	40
EG	Egypt	2021-02-25	34
EG	Egypt	2021-02-26	42
EG	Egypt	2021-02-27	37
EG	Egypt	2021-02-28	-14
EG	Egypt	2021-07-01	13
EG	Egypt	2021-07-02	15
EG	Egypt	2021-07-03	-10
EG	Egypt	2021-07-04	-3
EG	Egypt	2021-07-05	14
EG	Egypt	2021-07-06	12
EG	Egypt	2021-07-07	14
EG	Egypt	2021-07-08	12
EG	Egypt	2021-07-09	16
EG	Egypt	2021-07-10	-4
EG	Egypt	2021-07-11	1
EG	Egypt	2021-07-12	16
EG	Egypt	2021-07-13	16
EG	Egypt	2021-07-14	19
EG	Egypt	2021-07-15	22
EG	Egypt	2021-07-16	26
EG	Egypt	2021-07-17	6
EG	Egypt	2021-07-18	12
EG	Egypt	2021-07-19	27
EG	Egypt	2021-07-20	30
EG	Egypt	2021-07-21	32
EG	Egypt	2021-07-22	28
EG	Egypt	2021-07-23	28
EG	Egypt	2021-07-24	11
EG	Egypt	2021-07-25	15
EG	Egypt	2021-07-26	26
EG	Egypt	2021-07-27	38
EG	Egypt	2021-07-28	49
EG	Egypt	2021-07-29	13
EG	Egypt	2021-07-30	5
EG	Egypt	2021-07-31	21
EG	Egypt	2021-08-01	30
EG	Egypt	2021-08-02	30
EG	Egypt	2021-08-03	41
EG	Egypt	2021-08-04	40
EG	Egypt	2021-08-05	38
EG	Egypt	2021-08-06	34
EG	Egypt	2021-08-07	30
EG	Egypt	2021-08-08	40
EG	Egypt	2021-08-09	45
EG	Egypt	2021-08-10	50
EG	Egypt	2021-08-11	50
EG	Egypt	2021-08-12	50
EG	Egypt	2021-08-13	48
EG	Egypt	2021-08-14	44
EG	Egypt	2021-08-15	54
EG	Egypt	2021-08-16	55
EG	Egypt	2021-08-17	57
EG	Egypt	2021-08-18	64
EG	Egypt	2021-08-19	61
EG	Egypt	2021-08-20	57
EG	Egypt	2021-08-21	50
EG	Egypt	2021-08-22	57
EG	Egypt	2021-08-23	56
EG	Egypt	2021-08-24	59
EG	Egypt	2021-08-25	61
EG	Egypt	2021-08-26	60
EG	Egypt	2021-08-27	59
EG	Egypt	2021-08-28	45
EG	Egypt	2021-08-29	53
EG	Egypt	2021-08-30	51
EG	Egypt	2021-08-31	51
EG	Egypt	2021-09-01	52
EG	Egypt	2021-09-02	50
EG	Egypt	2021-09-03	40
EG	Egypt	2021-09-04	33
EG	Egypt	2021-09-05	41
EG	Egypt	2021-09-06	39
EG	Egypt	2021-09-07	40
EG	Egypt	2021-09-08	43
EG	Egypt	2021-09-09	47
EG	Egypt	2021-09-10	40
EG	Egypt	2021-09-11	35
EG	Egypt	2021-09-12	41
EG	Egypt	2021-09-13	43
EG	Egypt	2021-09-14	50
EG	Egypt	2021-09-15	48
EG	Egypt	2021-09-16	51
EG	Egypt	2021-09-17	-5
EG	Egypt	2021-09-18	-6
EG	Egypt	2021-09-19	3
EG	Egypt	2021-09-20	-5
EG	Egypt	2021-09-21	-1
EG	Egypt	2021-09-22	-1
EG	Egypt	2021-09-23	-4
EG	Egypt	2021-09-24	-7
EG	Egypt	2021-09-25	0
EG	Egypt	2021-09-26	1
EG	Egypt	2021-09-27	0
EG	Egypt	2021-09-28	1
EG	Egypt	2021-09-29	5
EG	Egypt	2021-09-30	2
EG	Egypt	2021-10-01	-1
EG	Egypt	2021-10-02	5
EG	Egypt	2021-10-03	5
EG	Egypt	2021-10-04	8
EG	Egypt	2021-10-05	7
EG	Egypt	2021-10-06	9
EG	Egypt	2021-10-07	12
EG	Egypt	2021-10-08	2
EG	Egypt	2021-10-09	1
EG	Egypt	2021-10-10	5
EG	Egypt	2021-10-11	8
EG	Egypt	2021-10-12	9
EG	Egypt	2021-10-13	11
EG	Egypt	2021-10-14	8
EG	Egypt	2021-10-15	11
EG	Egypt	2021-01-01	9
EG	Egypt	2021-01-02	15
EG	Egypt	2021-01-03	15
EG	Egypt	2021-01-04	22
EG	Egypt	2021-01-05	7
EG	Egypt	2021-01-06	12
EG	Egypt	2021-01-07	12
EG	Egypt	2021-01-08	13
EG	Egypt	2021-01-09	22
EG	Egypt	2021-01-10	30
EG	Egypt	2021-01-11	24
EG	Egypt	2021-01-12	24
EG	Egypt	2021-01-13	33
EG	Egypt	2021-01-14	35
EG	Egypt	2021-01-15	-1
EG	Egypt	2021-01-16	0
EG	Egypt	2021-01-17	6
EG	Egypt	2021-01-18	6
EG	Egypt	2021-01-19	4
EG	Egypt	2021-01-20	1
EG	Egypt	2021-01-21	3
EG	Egypt	2021-01-22	4
EG	Egypt	2021-01-23	3
EG	Egypt	2021-01-24	7
EG	Egypt	2021-01-25	20
EG	Egypt	2021-01-26	7
EG	Egypt	2021-01-27	4
EG	Egypt	2021-01-28	5
EG	Egypt	2021-01-29	6
EG	Egypt	2021-01-30	11
EG	Egypt	2021-01-31	16
EG	Egypt	2021-02-01	28
EG	Egypt	2021-02-02	16
EG	Egypt	2021-02-03	21
EG	Egypt	2021-02-04	19
EG	Egypt	2021-02-05	14
EG	Egypt	2021-02-06	18
EG	Egypt	2021-02-07	21
EG	Egypt	2021-02-08	43
EG	Egypt	2021-02-09	30
EG	Egypt	2021-02-10	29
EG	Egypt	2021-02-11	35
EG	Egypt	2021-02-12	43
EG	Egypt	2021-02-13	45
EG	Egypt	2021-02-14	9
EG	Egypt	2021-02-15	19
EG	Egypt	2021-02-16	4
EG	Egypt	2021-02-17	12
EG	Egypt	2021-02-18	15
EG	Egypt	2021-02-19	22
EG	Egypt	2021-02-20	26
EG	Egypt	2021-02-21	31
EG	Egypt	2021-02-22	38
EG	Egypt	2021-02-23	37
EG	Egypt	2021-02-24	38
EG	Egypt	2021-02-25	40
EG	Egypt	2021-02-26	41
EG	Egypt	2021-02-27	37
EG	Egypt	2021-02-28	48
EG	Egypt	2021-07-01	-30
EG	Egypt	2021-07-02	-27
EG	Egypt	2021-07-03	-20
EG	Egypt	2021-07-04	-22
EG	Egypt	2021-07-05	-19
EG	Egypt	2021-07-06	-19
EG	Egypt	2021-07-07	-23
EG	Egypt	2021-07-08	-30
EG	Egypt	2021-07-09	-27
EG	Egypt	2021-07-10	-20
EG	Egypt	2021-07-11	-21
EG	Egypt	2021-07-12	-22
EG	Egypt	2021-07-13	-23
EG	Egypt	2021-07-14	-26
EG	Egypt	2021-07-15	-31
EG	Egypt	2021-07-16	-29
EG	Egypt	2021-07-17	-25
EG	Egypt	2021-07-18	-25
EG	Egypt	2021-07-19	-25
EG	Egypt	2021-07-20	-26
EG	Egypt	2021-07-21	-29
EG	Egypt	2021-07-22	-35
EG	Egypt	2021-07-23	-32
EG	Egypt	2021-07-24	-28
EG	Egypt	2021-07-25	-28
EG	Egypt	2021-07-26	-28
EG	Egypt	2021-07-27	-28
EG	Egypt	2021-07-28	-29
EG	Egypt	2021-07-29	-33
EG	Egypt	2021-07-30	-30
EG	Egypt	2021-07-31	-24
EG	Egypt	2021-08-01	-23
EG	Egypt	2021-08-02	-22
EG	Egypt	2021-08-03	-21
EG	Egypt	2021-08-04	9
EG	Egypt	2021-08-05	11
EG	Egypt	2021-08-06	13
EG	Egypt	2021-08-07	14
EG	Egypt	2021-08-08	8
EG	Egypt	2021-08-09	14
EG	Egypt	2021-08-10	13
EG	Egypt	2021-08-11	8
EG	Egypt	2021-08-12	15
EG	Egypt	2021-08-13	12
EG	Egypt	2021-08-14	15
EG	Egypt	2021-08-15	14
EG	Egypt	2021-08-16	20
EG	Egypt	2021-08-17	16
EG	Egypt	2021-08-18	15
EG	Egypt	2021-08-19	13
EG	Egypt	2021-08-20	16
EG	Egypt	2021-08-21	21
EG	Egypt	2021-08-22	13
EG	Egypt	2021-08-23	15
EG	Egypt	2021-08-24	21
EG	Egypt	2021-08-25	17
EG	Egypt	2021-08-26	22
EG	Egypt	2021-08-27	17
EG	Egypt	2021-08-28	21
EG	Egypt	2021-08-29	18
EG	Egypt	2021-08-30	23
EG	Egypt	2021-08-31	21
EG	Egypt	2021-09-01	25
EG	Egypt	2021-09-02	24
EG	Egypt	2021-09-03	17
EG	Egypt	2021-09-04	26
EG	Egypt	2021-09-05	24
EG	Egypt	2021-09-06	31
EG	Egypt	2021-09-07	25
EG	Egypt	2021-09-08	25
EG	Egypt	2021-09-09	29
EG	Egypt	2021-09-10	24
EG	Egypt	2021-09-11	29
EG	Egypt	2021-09-12	23
EG	Egypt	2021-09-13	36
EG	Egypt	2021-09-14	34
EG	Egypt	2021-09-15	33
EG	Egypt	2021-09-16	3
EG	Egypt	2021-09-17	7
EG	Egypt	2021-09-18	6
EG	Egypt	2021-09-19	13
EG	Egypt	2021-09-20	8
EG	Egypt	2021-09-21	7
EG	Egypt	2021-09-22	9
EG	Egypt	2021-09-23	15
EG	Egypt	2021-09-24	16
EG	Egypt	2021-09-25	14
EG	Egypt	2021-09-26	24
EG	Egypt	2021-09-27	16
EG	Egypt	2021-09-28	15
EG	Egypt	2021-09-29	17
EG	Egypt	2021-09-30	15
EG	Egypt	2021-10-01	17
EG	Egypt	2021-10-02	20
EG	Egypt	2021-10-03	34
EG	Egypt	2021-10-04	19
EG	Egypt	2021-10-05	22
EG	Egypt	2021-10-06	34
EG	Egypt	2021-10-07	39
EG	Egypt	2021-10-08	32
EG	Egypt	2021-10-09	32
EG	Egypt	2021-10-10	51
EG	Egypt	2021-10-11	37
EG	Egypt	2021-10-12	41
EG	Egypt	2021-10-13	43
EG	Egypt	2021-10-14	48
EG	Egypt	2021-10-15	38
IQ	Iraq	2021-01-01	26
IQ	Iraq	2021-01-02	16
IQ	Iraq	2021-01-03	7
IQ	Iraq	2021-01-04	6
IQ	Iraq	2021-01-05	14
IQ	Iraq	2021-01-06	17
IQ	Iraq	2021-01-07	13
IQ	Iraq	2021-01-08	17
IQ	Iraq	2021-01-09	26
IQ	Iraq	2021-01-10	31
IQ	Iraq	2021-01-11	29
IQ	Iraq	2021-01-12	35
IQ	Iraq	2021-01-13	30
IQ	Iraq	2021-01-14	33
IQ	Iraq	2021-01-15	36
IQ	Iraq	2021-01-16	34
IQ	Iraq	2021-01-17	44
IQ	Iraq	2021-01-18	42
IQ	Iraq	2021-01-19	49
IQ	Iraq	2021-01-20	50
IQ	Iraq	2021-01-21	50
IQ	Iraq	2021-01-22	46
IQ	Iraq	2021-01-23	36
IQ	Iraq	2021-01-24	45
IQ	Iraq	2021-01-25	49
IQ	Iraq	2021-01-26	46
IQ	Iraq	2021-01-27	47
IQ	Iraq	2021-01-28	48
IQ	Iraq	2021-01-29	46
IQ	Iraq	2021-01-30	35
IQ	Iraq	2021-01-31	45
IQ	Iraq	2021-02-01	44
IQ	Iraq	2021-02-02	45
IQ	Iraq	2021-02-03	49
IQ	Iraq	2021-02-04	43
IQ	Iraq	2021-02-05	44
IQ	Iraq	2021-02-06	24
IQ	Iraq	2021-02-07	39
IQ	Iraq	2021-02-08	36
IQ	Iraq	2021-02-09	37
IQ	Iraq	2021-02-10	40
IQ	Iraq	2021-02-11	33
IQ	Iraq	2021-02-12	35
IQ	Iraq	2021-02-13	33
IQ	Iraq	2021-02-14	40
IQ	Iraq	2021-02-15	38
IQ	Iraq	2021-02-16	40
IQ	Iraq	2021-02-17	33
IQ	Iraq	2021-02-18	36
IQ	Iraq	2021-02-19	-38
IQ	Iraq	2021-02-20	-34
IQ	Iraq	2021-02-21	-29
IQ	Iraq	2021-02-22	4
IQ	Iraq	2021-02-23	5
IQ	Iraq	2021-02-24	3
IQ	Iraq	2021-02-25	2
IQ	Iraq	2021-02-26	-29
IQ	Iraq	2021-02-27	-22
IQ	Iraq	2021-02-28	-18
IQ	Iraq	2021-03-01	15
IQ	Iraq	2021-03-02	17
IQ	Iraq	2021-03-03	19
IQ	Iraq	2021-03-04	10
IQ	Iraq	2021-03-05	-24
IQ	Iraq	2021-03-06	-17
IQ	Iraq	2021-03-07	-11
IQ	Iraq	2021-03-08	14
IQ	Iraq	2021-03-09	14
IQ	Iraq	2021-03-10	10
IQ	Iraq	2021-03-11	9
IQ	Iraq	2021-03-12	-20
IQ	Iraq	2021-03-13	-8
IQ	Iraq	2021-03-14	-3
IQ	Iraq	2021-03-15	20
IQ	Iraq	2021-03-16	22
IQ	Iraq	2021-03-17	21
IQ	Iraq	2021-03-18	12
IQ	Iraq	2021-03-19	-10
IQ	Iraq	2021-03-20	4
IQ	Iraq	2021-03-21	-9
IQ	Iraq	2021-03-22	12
IQ	Iraq	2021-03-23	15
IQ	Iraq	2021-03-24	19
IQ	Iraq	2021-03-25	16
IQ	Iraq	2021-03-26	-8
IQ	Iraq	2021-03-27	3
IQ	Iraq	2021-03-28	26
IQ	Iraq	2021-03-29	24
IQ	Iraq	2021-03-30	28
IQ	Iraq	2021-03-31	33
IQ	Iraq	2021-04-01	25
IQ	Iraq	2021-04-02	2
IQ	Iraq	2021-04-03	13
IQ	Iraq	2021-04-04	38
IQ	Iraq	2021-04-05	37
IQ	Iraq	2021-04-06	36
IQ	Iraq	2021-04-07	34
IQ	Iraq	2021-04-08	22
IQ	Iraq	2021-04-09	0
IQ	Iraq	2021-04-10	12
IQ	Iraq	2021-04-11	40
IQ	Iraq	2021-04-12	40
IQ	Iraq	2021-04-13	18
IQ	Iraq	2021-04-14	8
IQ	Iraq	2021-04-15	1
IQ	Iraq	2021-04-16	-9
IQ	Iraq	2021-04-17	-2
IQ	Iraq	2021-04-18	16
IQ	Iraq	2021-04-19	14
IQ	Iraq	2021-04-20	16
IQ	Iraq	2021-04-21	16
IQ	Iraq	2021-04-22	7
IQ	Iraq	2021-04-23	0
IQ	Iraq	2021-04-24	3
IQ	Iraq	2021-04-25	19
IQ	Iraq	2021-04-26	17
IQ	Iraq	2021-04-27	22
IQ	Iraq	2021-04-28	25
IQ	Iraq	2021-04-29	18
IQ	Iraq	2021-04-30	11
IQ	Iraq	2021-05-01	14
IQ	Iraq	2021-05-02	31
IQ	Iraq	2021-05-03	31
IQ	Iraq	2021-05-04	33
IQ	Iraq	2021-05-05	29
IQ	Iraq	2021-05-06	21
IQ	Iraq	2021-05-07	16
IQ	Iraq	2021-05-08	18
IQ	Iraq	2021-05-09	36
IQ	Iraq	2021-05-10	39
IQ	Iraq	2021-05-11	48
IQ	Iraq	2021-05-12	22
IQ	Iraq	2021-05-13	1
IQ	Iraq	2021-05-14	31
IQ	Iraq	2021-05-15	33
IQ	Iraq	2021-05-16	43
IQ	Iraq	2021-05-17	44
IQ	Iraq	2021-05-18	44
IQ	Iraq	2021-05-19	42
IQ	Iraq	2021-05-20	32
IQ	Iraq	2021-05-21	36
IQ	Iraq	2021-05-22	36
IQ	Iraq	2021-05-23	45
IQ	Iraq	2021-05-24	44
IQ	Iraq	2021-05-25	47
IQ	Iraq	2021-05-26	49
IQ	Iraq	2021-05-27	43
IQ	Iraq	2021-05-28	51
IQ	Iraq	2021-05-29	52
IQ	Iraq	2021-05-30	58
IQ	Iraq	2021-05-31	59
IQ	Iraq	2021-06-01	64
IQ	Iraq	2021-06-02	63
IQ	Iraq	2021-06-03	55
IQ	Iraq	2021-06-04	58
IQ	Iraq	2021-06-05	57
IQ	Iraq	2021-06-06	60
IQ	Iraq	2021-06-07	59
IQ	Iraq	2021-06-08	63
IQ	Iraq	2021-06-09	62
IQ	Iraq	2021-06-10	51
IQ	Iraq	2021-06-11	52
IQ	Iraq	2021-06-12	49
IQ	Iraq	2021-06-13	51
IQ	Iraq	2021-06-14	51
IQ	Iraq	2021-06-15	51
IQ	Iraq	2021-06-16	50
IQ	Iraq	2021-06-17	37
IQ	Iraq	2021-06-18	40
IQ	Iraq	2021-06-19	38
IQ	Iraq	2021-06-20	42
IQ	Iraq	2021-06-21	41
IQ	Iraq	2021-06-22	45
IQ	Iraq	2021-06-23	45
IQ	Iraq	2021-06-24	40
IQ	Iraq	2021-06-25	44
IQ	Iraq	2021-06-26	44
IQ	Iraq	2021-06-27	47
IQ	Iraq	2021-06-28	50
IQ	Iraq	2021-06-29	52
IQ	Iraq	2021-06-30	57
IQ	Iraq	2021-07-01	49
IQ	Iraq	2021-07-02	52
IQ	Iraq	2021-07-03	54
IQ	Iraq	2021-07-04	60
IQ	Iraq	2021-07-05	63
IQ	Iraq	2021-07-06	67
IQ	Iraq	2021-07-07	66
IQ	Iraq	2021-07-08	53
IQ	Iraq	2021-07-09	56
IQ	Iraq	2021-07-10	56
IQ	Iraq	2021-07-11	59
IQ	Iraq	2021-07-12	61
IQ	Iraq	2021-07-13	65
IQ	Iraq	2021-07-14	65
IQ	Iraq	2021-07-15	54
IQ	Iraq	2021-07-16	60
IQ	Iraq	2021-07-17	62
IQ	Iraq	2021-07-18	69
IQ	Iraq	2021-07-19	64
IQ	Iraq	2021-07-20	51
IQ	Iraq	2021-07-21	49
IQ	Iraq	2021-07-22	40
IQ	Iraq	2021-07-23	52
IQ	Iraq	2021-07-24	50
IQ	Iraq	2021-07-25	54
IQ	Iraq	2021-07-26	53
IQ	Iraq	2021-07-27	58
IQ	Iraq	2021-07-28	61
IQ	Iraq	2021-07-29	53
IQ	Iraq	2021-07-30	54
IQ	Iraq	2021-07-31	58
IQ	Iraq	2021-08-01	63
IQ	Iraq	2021-08-02	62
IQ	Iraq	2021-08-03	68
IQ	Iraq	2021-08-04	69
IQ	Iraq	2021-08-05	56
IQ	Iraq	2021-08-06	57
IQ	Iraq	2021-08-07	62
IQ	Iraq	2021-08-08	67
IQ	Iraq	2021-08-09	66
IQ	Iraq	2021-08-10	70
IQ	Iraq	2021-08-11	67
IQ	Iraq	2021-08-12	54
IQ	Iraq	2021-08-13	58
IQ	Iraq	2021-08-14	61
IQ	Iraq	2021-08-15	67
IQ	Iraq	2021-08-16	65
IQ	Iraq	2021-08-17	69
IQ	Iraq	2021-08-18	66
IQ	Iraq	2021-08-19	27
IQ	Iraq	2021-08-20	51
IQ	Iraq	2021-08-21	56
IQ	Iraq	2021-08-22	58
IQ	Iraq	2021-08-23	59
IQ	Iraq	2021-08-24	62
IQ	Iraq	2021-08-25	62
IQ	Iraq	2021-08-26	52
IQ	Iraq	2021-08-27	54
IQ	Iraq	2021-08-28	55
IQ	Iraq	2021-08-29	62
IQ	Iraq	2021-08-30	67
IQ	Iraq	2021-08-31	73
IQ	Iraq	2021-09-01	72
IQ	Iraq	2021-09-02	60
IQ	Iraq	2021-09-03	65
IQ	Iraq	2021-09-04	68
IQ	Iraq	2021-09-05	72
IQ	Iraq	2021-09-06	70
IQ	Iraq	2021-09-07	74
IQ	Iraq	2021-09-08	73
IQ	Iraq	2021-09-09	62
IQ	Iraq	2021-09-10	68
IQ	Iraq	2021-09-11	69
IQ	Iraq	2021-09-12	73
IQ	Iraq	2021-09-13	73
IQ	Iraq	2021-09-14	76
IQ	Iraq	2021-09-15	73
IQ	Iraq	2021-09-16	61
IQ	Iraq	2021-09-17	67
IQ	Iraq	2021-09-18	67
IQ	Iraq	2021-09-19	70
IQ	Iraq	2021-09-20	72
IQ	Iraq	2021-09-21	76
IQ	Iraq	2021-09-22	76
IQ	Iraq	2021-09-23	64
IQ	Iraq	2021-09-24	71
IQ	Iraq	2021-09-25	67
IQ	Iraq	2021-09-26	71
IQ	Iraq	2021-09-27	73
IQ	Iraq	2021-09-28	65
IQ	Iraq	2021-09-29	82
IQ	Iraq	2021-09-30	74
IQ	Iraq	2021-10-01	81
IQ	Iraq	2021-10-02	79
IQ	Iraq	2021-10-03	81
IQ	Iraq	2021-10-04	80
IQ	Iraq	2021-10-05	88
IQ	Iraq	2021-10-06	84
IQ	Iraq	2021-10-07	73
IQ	Iraq	2021-10-08	79
IQ	Iraq	2021-10-09	74
IQ	Iraq	2021-10-10	40
IQ	Iraq	2021-10-11	79
IQ	Iraq	2021-10-12	83
IQ	Iraq	2021-10-13	84
IQ	Iraq	2021-10-14	72
IQ	Iraq	2021-10-15	80
LY	Libya	2021-01-01	23
LY	Libya	2021-01-02	30
LY	Libya	2021-01-03	34
LY	Libya	2021-01-04	34
LY	Libya	2021-01-05	35
LY	Libya	2021-01-06	33
LY	Libya	2021-01-07	37
LY	Libya	2021-01-08	27
LY	Libya	2021-01-09	36
LY	Libya	2021-01-10	43
LY	Libya	2021-01-11	42
LY	Libya	2021-01-12	42
LY	Libya	2021-01-13	37
LY	Libya	2021-01-14	37
LY	Libya	2021-01-15	19
LY	Libya	2021-01-16	26
LY	Libya	2021-01-17	34
LY	Libya	2021-01-18	34
LY	Libya	2021-01-19	37
LY	Libya	2021-01-20	37
LY	Libya	2021-01-21	36
LY	Libya	2021-01-22	26
LY	Libya	2021-01-23	33
LY	Libya	2021-01-24	40
LY	Libya	2021-01-25	39
LY	Libya	2021-01-26	36
LY	Libya	2021-01-27	36
LY	Libya	2021-01-28	35
LY	Libya	2021-01-29	30
LY	Libya	2021-01-30	38
LY	Libya	2021-01-31	44
LY	Libya	2021-02-01	45
LY	Libya	2021-02-02	48
LY	Libya	2021-02-03	37
LY	Libya	2021-02-04	33
LY	Libya	2021-02-05	23
LY	Libya	2021-02-06	30
LY	Libya	2021-02-07	34
LY	Libya	2021-02-08	38
LY	Libya	2021-02-09	44
LY	Libya	2021-02-10	42
LY	Libya	2021-02-11	42
LY	Libya	2021-02-12	29
LY	Libya	2021-02-13	42
LY	Libya	2021-02-14	47
LY	Libya	2021-02-15	37
LY	Libya	2021-02-16	48
LY	Libya	2021-02-17	39
LY	Libya	2021-02-18	41
LY	Libya	2021-02-19	34
LY	Libya	2021-02-20	47
LY	Libya	2021-02-21	51
LY	Libya	2021-02-22	48
LY	Libya	2021-02-23	49
LY	Libya	2021-02-24	48
LY	Libya	2021-02-25	46
LY	Libya	2021-02-26	34
LY	Libya	2021-02-27	45
LY	Libya	2021-02-28	52
LY	Libya	2021-03-01	51
LY	Libya	2021-03-02	53
LY	Libya	2021-03-03	52
LY	Libya	2021-03-04	51
LY	Libya	2021-03-05	39
LY	Libya	2021-03-06	49
LY	Libya	2021-03-07	55
LY	Libya	2021-03-08	51
LY	Libya	2021-03-09	55
LY	Libya	2021-03-10	54
LY	Libya	2021-03-11	52
LY	Libya	2021-03-12	43
LY	Libya	2021-03-13	52
LY	Libya	2021-03-14	60
LY	Libya	2021-03-15	57
LY	Libya	2021-03-16	60
LY	Libya	2021-03-17	60
LY	Libya	2021-03-18	59
LY	Libya	2021-03-19	44
LY	Libya	2021-03-20	59
LY	Libya	2021-03-21	71
LY	Libya	2021-03-22	61
LY	Libya	2021-03-23	58
LY	Libya	2021-03-24	61
LY	Libya	2021-03-25	60
LY	Libya	2021-03-26	48
LY	Libya	2021-03-27	60
LY	Libya	2021-03-28	66
LY	Libya	2021-03-29	66
LY	Libya	2021-03-30	68
LY	Libya	2021-03-31	67
LY	Libya	2021-04-01	68
LY	Libya	2021-04-02	56
LY	Libya	2021-04-03	65
LY	Libya	2021-04-04	73
LY	Libya	2021-04-05	75
LY	Libya	2021-04-06	81
LY	Libya	2021-04-07	79
LY	Libya	2021-04-08	82
LY	Libya	2021-04-09	71
LY	Libya	2021-04-10	85
LY	Libya	2021-04-11	96
LY	Libya	2021-04-12	107
LY	Libya	2021-04-13	45
LY	Libya	2021-04-14	47
LY	Libya	2021-04-15	40
LY	Libya	2021-04-16	51
LY	Libya	2021-04-17	48
LY	Libya	2021-04-18	58
LY	Libya	2021-04-19	62
LY	Libya	2021-04-20	65
LY	Libya	2021-04-21	63
LY	Libya	2021-04-22	53
LY	Libya	2021-04-23	74
LY	Libya	2021-04-24	62
LY	Libya	2021-04-25	69
LY	Libya	2021-04-26	67
LY	Libya	2021-04-27	72
LY	Libya	2021-04-28	71
LY	Libya	2021-04-29	55
LY	Libya	2021-04-30	87
LY	Libya	2021-05-01	70
LY	Libya	2021-05-02	82
LY	Libya	2021-05-03	88
LY	Libya	2021-05-04	96
LY	Libya	2021-05-05	94
LY	Libya	2021-05-06	86
LY	Libya	2021-05-07	120
LY	Libya	2021-05-08	97
LY	Libya	2021-05-09	107
LY	Libya	2021-05-10	119
LY	Libya	2021-05-11	132
LY	Libya	2021-05-12	139
LY	Libya	2021-05-13	66
LY	Libya	2021-05-14	65
LY	Libya	2021-05-15	40
LY	Libya	2021-05-16	73
LY	Libya	2021-05-17	76
LY	Libya	2021-05-18	84
LY	Libya	2021-05-19	79
LY	Libya	2021-05-20	78
LY	Libya	2021-05-21	78
LY	Libya	2021-05-22	85
LY	Libya	2021-05-23	90
LY	Libya	2021-05-24	89
LY	Libya	2021-05-25	96
LY	Libya	2021-05-26	92
LY	Libya	2021-05-27	91
LY	Libya	2021-05-28	90
LY	Libya	2021-05-29	92
LY	Libya	2021-05-30	104
LY	Libya	2021-05-31	106
LY	Libya	2021-06-01	110
LY	Libya	2021-06-02	105
LY	Libya	2021-06-03	101
LY	Libya	2021-06-04	97
LY	Libya	2021-06-05	101
LY	Libya	2021-06-06	103
LY	Libya	2021-06-07	107
LY	Libya	2021-06-08	110
LY	Libya	2021-06-09	113
LY	Libya	2021-06-10	107
LY	Libya	2021-06-11	91
LY	Libya	2021-06-12	97
LY	Libya	2021-06-13	104
LY	Libya	2021-06-14	104
LY	Libya	2021-06-15	107
LY	Libya	2021-06-16	100
LY	Libya	2021-06-17	95
LY	Libya	2021-06-18	84
LY	Libya	2021-06-19	83
LY	Libya	2021-06-20	87
LY	Libya	2021-06-21	90
LY	Libya	2021-06-22	85
LY	Libya	2021-06-23	83
LY	Libya	2021-06-24	90
LY	Libya	2021-06-25	85
LY	Libya	2021-06-26	90
LY	Libya	2021-06-27	97
LY	Libya	2021-06-28	95
LY	Libya	2021-06-29	92
LY	Libya	2021-06-30	91
LY	Libya	2021-07-01	90
LY	Libya	2021-07-02	85
LY	Libya	2021-07-03	94
LY	Libya	2021-07-04	101
LY	Libya	2021-07-05	107
LY	Libya	2021-07-06	110
LY	Libya	2021-07-07	109
LY	Libya	2021-07-08	105
LY	Libya	2021-07-09	93
LY	Libya	2021-07-10	99
LY	Libya	2021-07-11	103
LY	Libya	2021-07-12	107
LY	Libya	2021-07-13	108
LY	Libya	2021-07-14	111
LY	Libya	2021-07-15	112
LY	Libya	2021-07-16	106
LY	Libya	2021-07-17	124
LY	Libya	2021-07-18	142
LY	Libya	2021-07-19	128
LY	Libya	2021-07-20	0
LY	Libya	2021-07-21	23
LY	Libya	2021-07-22	22
LY	Libya	2021-07-23	56
LY	Libya	2021-07-24	73
LY	Libya	2021-07-25	81
LY	Libya	2021-07-26	82
LY	Libya	2021-07-27	70
LY	Libya	2021-07-28	72
LY	Libya	2021-07-29	66
LY	Libya	2021-07-30	45
LY	Libya	2021-07-31	63
LY	Libya	2021-08-01	70
LY	Libya	2021-08-02	71
LY	Libya	2021-08-03	76
LY	Libya	2021-08-04	74
LY	Libya	2021-08-05	73
LY	Libya	2021-08-06	69
LY	Libya	2021-08-07	26
LY	Libya	2021-08-08	33
LY	Libya	2021-08-09	33
LY	Libya	2021-08-10	86
LY	Libya	2021-08-11	83
LY	Libya	2021-08-12	77
LY	Libya	2021-08-13	58
LY	Libya	2021-08-14	94
LY	Libya	2021-08-15	99
LY	Libya	2021-08-16	101
LY	Libya	2021-08-17	100
LY	Libya	2021-08-18	94
LY	Libya	2021-08-19	94
LY	Libya	2021-08-20	82
LY	Libya	2021-08-21	95
LY	Libya	2021-08-22	101
LY	Libya	2021-08-23	105
LY	Libya	2021-08-24	107
LY	Libya	2021-08-25	105
LY	Libya	2021-08-26	99
LY	Libya	2021-08-27	81
LY	Libya	2021-08-28	91
LY	Libya	2021-08-29	100
LY	Libya	2021-08-30	106
LY	Libya	2021-08-31	109
LY	Libya	2021-09-01	108
LY	Libya	2021-09-02	104
LY	Libya	2021-09-03	89
LY	Libya	2021-09-04	100
LY	Libya	2021-09-05	108
LY	Libya	2021-09-06	113
LY	Libya	2021-09-07	120
LY	Libya	2021-09-08	117
LY	Libya	2021-09-09	111
LY	Libya	2021-09-10	94
LY	Libya	2021-09-11	106
LY	Libya	2021-09-12	116
LY	Libya	2021-09-13	118
LY	Libya	2021-09-14	121
LY	Libya	2021-09-15	119
LY	Libya	2021-09-16	109
LY	Libya	2021-09-17	99
LY	Libya	2021-09-18	107
LY	Libya	2021-09-19	111
LY	Libya	2021-09-20	113
LY	Libya	2021-09-21	115
LY	Libya	2021-09-22	113
LY	Libya	2021-09-23	112
LY	Libya	2021-09-24	100
LY	Libya	2021-09-25	107
LY	Libya	2021-09-26	116
LY	Libya	2021-09-27	119
LY	Libya	2021-09-28	122
LY	Libya	2021-09-29	120
LY	Libya	2021-09-30	119
LY	Libya	2021-10-01	110
LY	Libya	2021-10-02	114
LY	Libya	2021-10-03	120
LY	Libya	2021-10-04	123
LY	Libya	2021-10-05	125
LY	Libya	2021-10-06	125
LY	Libya	2021-10-07	123
LY	Libya	2021-10-08	108
LY	Libya	2021-10-09	119
LY	Libya	2021-10-10	126
LY	Libya	2021-10-11	128
LY	Libya	2021-10-12	136
LY	Libya	2021-10-13	137
LY	Libya	2021-10-14	126
LY	Libya	2021-10-15	122
SA	Saudi Arabia	2021-01-01	-15
SA	Saudi Arabia	2021-01-02	-15
SA	Saudi Arabia	2021-01-03	-9
SA	Saudi Arabia	2021-01-04	-13
SA	Saudi Arabia	2021-01-05	-12
SA	Saudi Arabia	2021-01-06	-13
SA	Saudi Arabia	2021-01-07	-15
SA	Saudi Arabia	2021-01-08	-18
SA	Saudi Arabia	2021-01-09	-17
SA	Saudi Arabia	2021-01-10	-9
SA	Saudi Arabia	2021-01-11	-13
SA	Saudi Arabia	2021-01-12	-14
SA	Saudi Arabia	2021-01-13	-16
SA	Saudi Arabia	2021-01-14	-18
SA	Saudi Arabia	2021-01-15	-22
SA	Saudi Arabia	2021-01-16	-21
SA	Saudi Arabia	2021-01-17	-18
SA	Saudi Arabia	2021-01-18	-21
SA	Saudi Arabia	2021-01-19	-22
SA	Saudi Arabia	2021-01-20	-23
SA	Saudi Arabia	2021-01-21	-22
SA	Saudi Arabia	2021-01-22	-23
SA	Saudi Arabia	2021-01-23	-22
SA	Saudi Arabia	2021-01-24	-20
SA	Saudi Arabia	2021-01-25	-21
SA	Saudi Arabia	2021-01-26	-20
SA	Saudi Arabia	2021-01-27	-15
SA	Saudi Arabia	2021-01-28	-13
SA	Saudi Arabia	2021-01-29	-14
SA	Saudi Arabia	2021-01-30	-16
SA	Saudi Arabia	2021-01-31	-13
SA	Saudi Arabia	2021-02-01	-13
SA	Saudi Arabia	2021-02-02	-10
SA	Saudi Arabia	2021-02-03	-10
SA	Saudi Arabia	2021-02-04	-12
SA	Saudi Arabia	2021-02-05	-18
SA	Saudi Arabia	2021-02-06	-15
SA	Saudi Arabia	2021-02-07	-12
SA	Saudi Arabia	2021-02-08	-15
SA	Saudi Arabia	2021-02-09	-13
SA	Saudi Arabia	2021-02-10	-11
SA	Saudi Arabia	2021-02-11	-13
SA	Saudi Arabia	2021-02-12	-15
SA	Saudi Arabia	2021-02-13	-14
SA	Saudi Arabia	2021-02-14	-9
SA	Saudi Arabia	2021-02-15	-13
SA	Saudi Arabia	2021-02-16	-13
SA	Saudi Arabia	2021-02-17	-13
SA	Saudi Arabia	2021-02-18	-13
SA	Saudi Arabia	2021-02-19	-15
SA	Saudi Arabia	2021-02-20	-14
SA	Saudi Arabia	2021-02-21	-11
SA	Saudi Arabia	2021-02-22	-15
SA	Saudi Arabia	2021-02-23	-15
SA	Saudi Arabia	2021-02-24	-14
SA	Saudi Arabia	2021-02-25	-10
SA	Saudi Arabia	2021-02-26	-14
SA	Saudi Arabia	2021-02-27	-13
SA	Saudi Arabia	2021-02-28	-3
SA	Saudi Arabia	2021-03-01	-5
SA	Saudi Arabia	2021-03-02	-4
SA	Saudi Arabia	2021-03-03	-5
SA	Saudi Arabia	2021-03-04	-6
SA	Saudi Arabia	2021-03-05	-9
SA	Saudi Arabia	2021-03-06	-7
SA	Saudi Arabia	2021-03-07	-1
SA	Saudi Arabia	2021-03-08	-5
SA	Saudi Arabia	2021-03-09	-4
SA	Saudi Arabia	2021-03-10	-4
SA	Saudi Arabia	2021-03-11	-3
SA	Saudi Arabia	2021-03-12	-11
SA	Saudi Arabia	2021-03-13	-5
SA	Saudi Arabia	2021-03-14	-1
SA	Saudi Arabia	2021-03-15	-5
SA	Saudi Arabia	2021-03-16	-5
SA	Saudi Arabia	2021-03-17	-4
SA	Saudi Arabia	2021-03-18	-3
SA	Saudi Arabia	2021-03-19	-3
SA	Saudi Arabia	2021-03-20	-4
SA	Saudi Arabia	2021-03-21	0
SA	Saudi Arabia	2021-03-22	-6
SA	Saudi Arabia	2021-03-23	-5
SA	Saudi Arabia	2021-03-24	-5
SA	Saudi Arabia	2021-03-25	-1
SA	Saudi Arabia	2021-03-26	-2
SA	Saudi Arabia	2021-03-27	-2
SA	Saudi Arabia	2021-03-28	5
SA	Saudi Arabia	2021-03-29	1
SA	Saudi Arabia	2021-03-30	2
SA	Saudi Arabia	2021-03-31	3
SA	Saudi Arabia	2021-04-01	4
SA	Saudi Arabia	2021-04-02	4
SA	Saudi Arabia	2021-04-03	3
SA	Saudi Arabia	2021-04-04	5
SA	Saudi Arabia	2021-04-05	2
SA	Saudi Arabia	2021-04-06	2
SA	Saudi Arabia	2021-04-07	3
SA	Saudi Arabia	2021-04-08	3
SA	Saudi Arabia	2021-04-09	1
SA	Saudi Arabia	2021-04-10	4
SA	Saudi Arabia	2021-04-11	12
SA	Saudi Arabia	2021-04-12	10
SA	Saudi Arabia	2021-04-13	-25
SA	Saudi Arabia	2021-04-14	-22
SA	Saudi Arabia	2021-04-15	-22
SA	Saudi Arabia	2021-04-16	-21
SA	Saudi Arabia	2021-04-17	-21
SA	Saudi Arabia	2021-04-18	-16
SA	Saudi Arabia	2021-04-19	-17
SA	Saudi Arabia	2021-04-20	-16
SA	Saudi Arabia	2021-04-21	-15
SA	Saudi Arabia	2021-04-22	-17
SA	Saudi Arabia	2021-04-23	-15
SA	Saudi Arabia	2021-04-24	-17
SA	Saudi Arabia	2021-04-25	-7
SA	Saudi Arabia	2021-04-26	-10
SA	Saudi Arabia	2021-04-27	-7
SA	Saudi Arabia	2021-04-28	-4
SA	Saudi Arabia	2021-04-29	-6
SA	Saudi Arabia	2021-04-30	-4
SA	Saudi Arabia	2021-05-01	-5
SA	Saudi Arabia	2021-05-02	1
SA	Saudi Arabia	2021-05-03	-2
SA	Saudi Arabia	2021-05-04	-1
SA	Saudi Arabia	2021-05-05	-1
SA	Saudi Arabia	2021-05-06	-4
SA	Saudi Arabia	2021-05-07	-2
SA	Saudi Arabia	2021-05-08	-3
SA	Saudi Arabia	2021-05-09	8
SA	Saudi Arabia	2021-05-10	9
SA	Saudi Arabia	2021-05-11	14
SA	Saudi Arabia	2021-05-12	17
SA	Saudi Arabia	2021-05-13	-11
SA	Saudi Arabia	2021-05-14	-10
SA	Saudi Arabia	2021-05-15	-9
SA	Saudi Arabia	2021-05-16	3
SA	Saudi Arabia	2021-05-17	0
SA	Saudi Arabia	2021-05-18	-1
SA	Saudi Arabia	2021-05-19	-3
SA	Saudi Arabia	2021-05-20	-2
SA	Saudi Arabia	2021-05-21	-5
SA	Saudi Arabia	2021-05-22	-3
SA	Saudi Arabia	2021-05-23	2
SA	Saudi Arabia	2021-05-24	0
SA	Saudi Arabia	2021-05-25	2
SA	Saudi Arabia	2021-05-26	3
SA	Saudi Arabia	2021-05-27	7
SA	Saudi Arabia	2021-05-28	5
SA	Saudi Arabia	2021-05-29	6
SA	Saudi Arabia	2021-05-30	10
SA	Saudi Arabia	2021-05-31	8
SA	Saudi Arabia	2021-06-01	10
SA	Saudi Arabia	2021-06-02	9
SA	Saudi Arabia	2021-06-03	8
SA	Saudi Arabia	2021-06-04	6
SA	Saudi Arabia	2021-06-05	5
SA	Saudi Arabia	2021-06-06	10
SA	Saudi Arabia	2021-06-07	6
SA	Saudi Arabia	2021-06-08	8
SA	Saudi Arabia	2021-06-09	6
SA	Saudi Arabia	2021-06-10	8
SA	Saudi Arabia	2021-06-11	3
SA	Saudi Arabia	2021-06-12	2
SA	Saudi Arabia	2021-06-13	7
SA	Saudi Arabia	2021-06-14	4
SA	Saudi Arabia	2021-06-15	4
SA	Saudi Arabia	2021-06-16	4
SA	Saudi Arabia	2021-06-17	1
SA	Saudi Arabia	2021-06-18	-1
SA	Saudi Arabia	2021-06-19	0
SA	Saudi Arabia	2021-06-20	5
SA	Saudi Arabia	2021-06-21	1
SA	Saudi Arabia	2021-06-22	2
SA	Saudi Arabia	2021-06-23	1
SA	Saudi Arabia	2021-06-24	4
SA	Saudi Arabia	2021-06-25	1
SA	Saudi Arabia	2021-06-26	1
SA	Saudi Arabia	2021-06-27	12
SA	Saudi Arabia	2021-06-28	9
SA	Saudi Arabia	2021-06-29	7
SA	Saudi Arabia	2021-06-30	8
SA	Saudi Arabia	2021-07-01	9
SA	Saudi Arabia	2021-07-02	6
SA	Saudi Arabia	2021-07-03	6
SA	Saudi Arabia	2021-07-04	12
SA	Saudi Arabia	2021-07-05	9
SA	Saudi Arabia	2021-07-06	9
SA	Saudi Arabia	2021-07-07	8
SA	Saudi Arabia	2021-07-08	7
SA	Saudi Arabia	2021-07-09	5
SA	Saudi Arabia	2021-07-10	5
SA	Saudi Arabia	2021-07-11	12
SA	Saudi Arabia	2021-07-12	9
SA	Saudi Arabia	2021-07-13	11
SA	Saudi Arabia	2021-07-14	11
SA	Saudi Arabia	2021-07-15	9
SA	Saudi Arabia	2021-07-16	5
SA	Saudi Arabia	2021-07-17	8
SA	Saudi Arabia	2021-07-18	22
SA	Saudi Arabia	2021-07-19	5
SA	Saudi Arabia	2021-07-20	-13
SA	Saudi Arabia	2021-07-21	-9
SA	Saudi Arabia	2021-07-22	-10
SA	Saudi Arabia	2021-07-23	-8
SA	Saudi Arabia	2021-07-24	-5
SA	Saudi Arabia	2021-07-25	5
SA	Saudi Arabia	2021-07-26	2
SA	Saudi Arabia	2021-07-27	8
SA	Saudi Arabia	2021-07-28	8
SA	Saudi Arabia	2021-07-29	7
SA	Saudi Arabia	2021-07-30	3
SA	Saudi Arabia	2021-07-31	4
SA	Saudi Arabia	2021-08-01	13
SA	Saudi Arabia	2021-08-02	11
SA	Saudi Arabia	2021-08-03	11
SA	Saudi Arabia	2021-08-04	10
SA	Saudi Arabia	2021-08-05	9
SA	Saudi Arabia	2021-08-06	5
SA	Saudi Arabia	2021-08-07	5
SA	Saudi Arabia	2021-08-08	11
SA	Saudi Arabia	2021-08-09	9
SA	Saudi Arabia	2021-08-10	11
SA	Saudi Arabia	2021-08-11	9
SA	Saudi Arabia	2021-08-12	8
SA	Saudi Arabia	2021-08-13	3
SA	Saudi Arabia	2021-08-14	3
SA	Saudi Arabia	2021-08-15	9
SA	Saudi Arabia	2021-08-16	6
SA	Saudi Arabia	2021-08-17	6
SA	Saudi Arabia	2021-08-18	1
SA	Saudi Arabia	2021-08-19	-2
SA	Saudi Arabia	2021-08-20	1
SA	Saudi Arabia	2021-08-21	3
SA	Saudi Arabia	2021-08-22	8
SA	Saudi Arabia	2021-08-23	5
SA	Saudi Arabia	2021-08-24	7
SA	Saudi Arabia	2021-08-25	10
SA	Saudi Arabia	2021-08-26	16
SA	Saudi Arabia	2021-08-27	12
SA	Saudi Arabia	2021-08-28	15
SA	Saudi Arabia	2021-08-29	16
SA	Saudi Arabia	2021-08-30	12
SA	Saudi Arabia	2021-08-31	13
SA	Saudi Arabia	2021-09-01	12
SA	Saudi Arabia	2021-09-02	12
SA	Saudi Arabia	2021-09-03	13
SA	Saudi Arabia	2021-09-04	13
SA	Saudi Arabia	2021-09-05	14
SA	Saudi Arabia	2021-09-06	10
SA	Saudi Arabia	2021-09-07	9
SA	Saudi Arabia	2021-09-08	10
SA	Saudi Arabia	2021-09-09	13
SA	Saudi Arabia	2021-09-10	13
SA	Saudi Arabia	2021-09-11	12
SA	Saudi Arabia	2021-09-12	13
SA	Saudi Arabia	2021-09-13	9
SA	Saudi Arabia	2021-09-14	9
SA	Saudi Arabia	2021-09-15	9
SA	Saudi Arabia	2021-09-16	10
SA	Saudi Arabia	2021-09-17	10
SA	Saudi Arabia	2021-09-18	8
SA	Saudi Arabia	2021-09-19	11
SA	Saudi Arabia	2021-09-20	9
SA	Saudi Arabia	2021-09-21	12
SA	Saudi Arabia	2021-09-22	21
SA	Saudi Arabia	2021-09-23	19
SA	Saudi Arabia	2021-09-24	9
SA	Saudi Arabia	2021-09-25	5
SA	Saudi Arabia	2021-09-26	10
SA	Saudi Arabia	2021-09-27	12
SA	Saudi Arabia	2021-09-28	12
SA	Saudi Arabia	2021-09-29	12
SA	Saudi Arabia	2021-09-30	15
SA	Saudi Arabia	2021-10-01	15
SA	Saudi Arabia	2021-10-02	14
SA	Saudi Arabia	2021-10-03	15
SA	Saudi Arabia	2021-10-04	10
SA	Saudi Arabia	2021-10-05	11
SA	Saudi Arabia	2021-10-06	12
SA	Saudi Arabia	2021-10-07	14
SA	Saudi Arabia	2021-10-08	14
SA	Saudi Arabia	2021-10-09	13
SA	Saudi Arabia	2021-10-10	16
SA	Saudi Arabia	2021-10-11	11
SA	Saudi Arabia	2021-10-12	10
SA	Saudi Arabia	2021-10-13	11
SA	Saudi Arabia	2021-10-14	12
SA	Saudi Arabia	2021-10-15	11
YE	Yemen	2021-01-01	33
YE	Yemen	2021-01-02	37
YE	Yemen	2021-01-03	39
YE	Yemen	2021-01-04	41
YE	Yemen	2021-01-05	36
YE	Yemen	2021-01-06	36
YE	Yemen	2021-01-07	40
YE	Yemen	2021-01-08	33
YE	Yemen	2021-01-09	38
YE	Yemen	2021-01-10	42
YE	Yemen	2021-01-11	43
YE	Yemen	2021-01-12	33
YE	Yemen	2021-01-13	29
YE	Yemen	2021-01-14	25
YE	Yemen	2021-01-15	15
YE	Yemen	2021-01-16	14
YE	Yemen	2021-01-17	20
YE	Yemen	2021-01-18	21
YE	Yemen	2021-01-19	17
YE	Yemen	2021-01-20	15
YE	Yemen	2021-01-21	21
YE	Yemen	2021-01-22	16
YE	Yemen	2021-01-23	18
YE	Yemen	2021-01-24	24
YE	Yemen	2021-01-25	25
YE	Yemen	2021-01-26	22
YE	Yemen	2021-01-27	21
YE	Yemen	2021-01-28	27
YE	Yemen	2021-01-29	25
YE	Yemen	2021-01-30	32
YE	Yemen	2021-01-31	35
YE	Yemen	2021-02-01	38
YE	Yemen	2021-02-02	33
YE	Yemen	2021-02-03	19
YE	Yemen	2021-02-04	15
YE	Yemen	2021-02-05	13
YE	Yemen	2021-02-06	14
YE	Yemen	2021-02-07	17
YE	Yemen	2021-02-08	19
YE	Yemen	2021-02-09	24
YE	Yemen	2021-02-10	22
YE	Yemen	2021-02-11	26
YE	Yemen	2021-02-12	23
YE	Yemen	2021-02-13	25
YE	Yemen	2021-02-14	30
YE	Yemen	2021-02-15	29
YE	Yemen	2021-02-16	29
YE	Yemen	2021-02-17	28
YE	Yemen	2021-02-18	32
YE	Yemen	2021-02-19	28
YE	Yemen	2021-02-20	30
YE	Yemen	2021-02-21	32
YE	Yemen	2021-02-22	34
YE	Yemen	2021-02-23	29
YE	Yemen	2021-02-24	29
YE	Yemen	2021-02-25	32
YE	Yemen	2021-02-26	25
YE	Yemen	2021-02-27	30
YE	Yemen	2021-02-28	31
YE	Yemen	2021-03-01	34
YE	Yemen	2021-03-02	32
YE	Yemen	2021-03-03	32
YE	Yemen	2021-03-04	35
YE	Yemen	2021-03-05	30
YE	Yemen	2021-03-06	31
YE	Yemen	2021-03-07	35
YE	Yemen	2021-03-08	35
YE	Yemen	2021-03-09	32
YE	Yemen	2021-03-10	33
YE	Yemen	2021-03-11	37
YE	Yemen	2021-03-12	32
YE	Yemen	2021-03-13	37
YE	Yemen	2021-03-14	41
YE	Yemen	2021-03-15	41
YE	Yemen	2021-03-16	33
YE	Yemen	2021-03-17	36
YE	Yemen	2021-03-18	41
YE	Yemen	2021-03-19	36
YE	Yemen	2021-03-20	29
YE	Yemen	2021-03-21	46
YE	Yemen	2021-03-22	45
YE	Yemen	2021-03-23	39
YE	Yemen	2021-03-24	39
YE	Yemen	2021-03-25	44
YE	Yemen	2021-03-26	38
YE	Yemen	2021-03-27	42
YE	Yemen	2021-03-28	45
YE	Yemen	2021-03-29	48
YE	Yemen	2021-03-30	44
YE	Yemen	2021-03-31	42
YE	Yemen	2021-04-01	48
YE	Yemen	2021-04-02	43
YE	Yemen	2021-04-03	48
YE	Yemen	2021-04-04	53
YE	Yemen	2021-04-05	56
YE	Yemen	2021-04-06	51
YE	Yemen	2021-04-07	47
YE	Yemen	2021-04-08	52
YE	Yemen	2021-04-09	48
YE	Yemen	2021-04-10	57
YE	Yemen	2021-04-11	62
YE	Yemen	2021-04-12	68
YE	Yemen	2021-04-13	22
YE	Yemen	2021-04-14	28
YE	Yemen	2021-04-15	26
YE	Yemen	2021-04-16	41
YE	Yemen	2021-04-17	29
YE	Yemen	2021-04-18	37
YE	Yemen	2021-04-19	42
YE	Yemen	2021-04-20	40
YE	Yemen	2021-04-21	40
YE	Yemen	2021-04-22	35
YE	Yemen	2021-04-23	54
YE	Yemen	2021-04-24	40
YE	Yemen	2021-04-25	46
YE	Yemen	2021-04-26	49
YE	Yemen	2021-04-27	44
YE	Yemen	2021-04-28	40
YE	Yemen	2021-04-29	43
YE	Yemen	2021-04-30	66
YE	Yemen	2021-05-01	42
YE	Yemen	2021-05-02	52
YE	Yemen	2021-05-03	62
YE	Yemen	2021-05-04	61
YE	Yemen	2021-05-05	53
YE	Yemen	2021-05-06	53
YE	Yemen	2021-05-07	80
YE	Yemen	2021-05-08	59
YE	Yemen	2021-05-09	68
YE	Yemen	2021-05-10	77
YE	Yemen	2021-05-11	74
YE	Yemen	2021-05-12	70
YE	Yemen	2021-05-13	45
YE	Yemen	2021-05-14	46
YE	Yemen	2021-05-15	36
YE	Yemen	2021-05-16	43
YE	Yemen	2021-05-17	52
YE	Yemen	2021-05-18	51
YE	Yemen	2021-05-19	48
YE	Yemen	2021-05-20	52
YE	Yemen	2021-05-21	62
YE	Yemen	2021-05-22	65
YE	Yemen	2021-05-23	68
YE	Yemen	2021-05-24	77
YE	Yemen	2021-05-25	70
YE	Yemen	2021-05-26	70
YE	Yemen	2021-05-27	74
YE	Yemen	2021-05-28	77
YE	Yemen	2021-05-29	76
YE	Yemen	2021-05-30	82
YE	Yemen	2021-05-31	89
YE	Yemen	2021-06-01	89
YE	Yemen	2021-06-02	83
YE	Yemen	2021-06-03	85
YE	Yemen	2021-06-04	83
YE	Yemen	2021-06-05	84
YE	Yemen	2021-06-06	88
YE	Yemen	2021-06-07	93
YE	Yemen	2021-06-08	90
YE	Yemen	2021-06-09	88
YE	Yemen	2021-06-10	87
YE	Yemen	2021-06-11	80
YE	Yemen	2021-06-12	80
YE	Yemen	2021-06-13	84
YE	Yemen	2021-06-14	87
YE	Yemen	2021-06-15	87
YE	Yemen	2021-06-16	81
YE	Yemen	2021-06-17	78
YE	Yemen	2021-06-18	72
YE	Yemen	2021-06-19	72
YE	Yemen	2021-06-20	74
YE	Yemen	2021-06-21	78
YE	Yemen	2021-06-22	77
YE	Yemen	2021-06-23	75
YE	Yemen	2021-06-24	79
YE	Yemen	2021-06-25	73
YE	Yemen	2021-06-26	76
YE	Yemen	2021-06-27	79
YE	Yemen	2021-06-28	85
YE	Yemen	2021-06-29	75
YE	Yemen	2021-06-30	75
YE	Yemen	2021-07-01	82
YE	Yemen	2021-07-02	79
YE	Yemen	2021-07-03	80
YE	Yemen	2021-07-04	85
YE	Yemen	2021-07-05	94
YE	Yemen	2021-07-06	92
YE	Yemen	2021-07-07	88
YE	Yemen	2021-07-08	89
YE	Yemen	2021-07-09	84
YE	Yemen	2021-07-10	88
YE	Yemen	2021-07-11	92
YE	Yemen	2021-07-12	100
YE	Yemen	2021-07-13	99
YE	Yemen	2021-07-14	102
YE	Yemen	2021-07-15	104
YE	Yemen	2021-07-16	100
YE	Yemen	2021-07-17	111
YE	Yemen	2021-07-18	116
YE	Yemen	2021-07-19	101
YE	Yemen	2021-07-20	60
YE	Yemen	2021-07-21	43
YE	Yemen	2021-07-22	43
YE	Yemen	2021-07-23	59
YE	Yemen	2021-07-24	59
YE	Yemen	2021-07-25	65
YE	Yemen	2021-07-26	80
YE	Yemen	2021-07-27	81
YE	Yemen	2021-07-28	80
YE	Yemen	2021-07-29	79
YE	Yemen	2021-07-30	82
YE	Yemen	2021-07-31	86
YE	Yemen	2021-08-01	93
YE	Yemen	2021-08-02	94
YE	Yemen	2021-08-03	98
YE	Yemen	2021-08-04	91
YE	Yemen	2021-08-05	89
YE	Yemen	2021-08-06	87
YE	Yemen	2021-08-07	89
YE	Yemen	2021-08-08	93
YE	Yemen	2021-08-09	99
YE	Yemen	2021-08-10	101
YE	Yemen	2021-08-11	83
YE	Yemen	2021-08-12	92
YE	Yemen	2021-08-13	91
YE	Yemen	2021-08-14	93
YE	Yemen	2021-08-15	98
YE	Yemen	2021-08-16	102
YE	Yemen	2021-08-17	94
YE	Yemen	2021-08-18	91
YE	Yemen	2021-08-19	92
YE	Yemen	2021-08-20	92
YE	Yemen	2021-08-21	92
YE	Yemen	2021-08-22	94
YE	Yemen	2021-08-23	102
YE	Yemen	2021-08-24	94
YE	Yemen	2021-08-25	92
YE	Yemen	2021-08-26	95
YE	Yemen	2021-08-27	89
YE	Yemen	2021-08-28	86
YE	Yemen	2021-08-29	91
YE	Yemen	2021-08-30	97
YE	Yemen	2021-08-31	93
YE	Yemen	2021-09-01	95
YE	Yemen	2021-09-02	97
YE	Yemen	2021-09-03	90
YE	Yemen	2021-09-04	89
YE	Yemen	2021-09-05	92
YE	Yemen	2021-09-06	99
YE	Yemen	2021-09-07	96
YE	Yemen	2021-09-08	90
YE	Yemen	2021-09-09	94
YE	Yemen	2021-09-10	87
YE	Yemen	2021-09-11	86
YE	Yemen	2021-09-12	91
YE	Yemen	2021-09-13	94
YE	Yemen	2021-09-14	89
YE	Yemen	2021-09-15	83
YE	Yemen	2021-09-16	87
YE	Yemen	2021-09-17	77
YE	Yemen	2021-09-18	85
YE	Yemen	2021-09-19	89
YE	Yemen	2021-09-20	97
YE	Yemen	2021-09-21	87
YE	Yemen	2021-09-22	89
YE	Yemen	2021-09-23	94
YE	Yemen	2021-09-24	85
YE	Yemen	2021-09-25	87
YE	Yemen	2021-09-26	84
YE	Yemen	2021-09-27	94
YE	Yemen	2021-09-28	91
YE	Yemen	2021-09-29	91
YE	Yemen	2021-09-30	95
YE	Yemen	2021-10-01	89
YE	Yemen	2021-10-02	88
YE	Yemen	2021-10-03	78
YE	Yemen	2021-10-04	98
YE	Yemen	2021-10-05	88
YE	Yemen	2021-10-06	90
YE	Yemen	2021-10-07	97
YE	Yemen	2021-10-08	88
YE	Yemen	2021-10-09	94
YE	Yemen	2021-10-10	97
YE	Yemen	2021-10-11	102
YE	Yemen	2021-10-12	100
YE	Yemen	2021-10-13	97
YE	Yemen	2021-10-14	98
YE	Yemen	2021-10-15	93

## Sheet: Workplaces
Code	Country	Date	Workplaces percent change from baseline
AE	United Arab Emirates	2021-03-01	-20
AE	United Arab Emirates	2021-03-02	-21
AE	United Arab Emirates	2021-03-03	-20
AE	United Arab Emirates	2021-03-04	-20
AE	United Arab Emirates	2021-03-05	-13
AE	United Arab Emirates	2021-03-06	-12
AE	United Arab Emirates	2021-03-07	-19
AE	United Arab Emirates	2021-03-08	-20
AE	United Arab Emirates	2021-03-09	-20
AE	United Arab Emirates	2021-03-10	-19
AE	United Arab Emirates	2021-03-11	-19
AE	United Arab Emirates	2021-03-12	-12
AE	United Arab Emirates	2021-03-13	-11
AE	United Arab Emirates	2021-03-14	-18
AE	United Arab Emirates	2021-03-15	-18
AE	United Arab Emirates	2021-03-16	-19
AE	United Arab Emirates	2021-03-17	-17
AE	United Arab Emirates	2021-03-18	-17
AE	United Arab Emirates	2021-03-19	-10
AE	United Arab Emirates	2021-03-20	-9
AE	United Arab Emirates	2021-03-21	-16
AE	United Arab Emirates	2021-03-22	-17
AE	United Arab Emirates	2021-03-23	-17
AE	United Arab Emirates	2021-03-24	-17
AE	United Arab Emirates	2021-03-25	-19
AE	United Arab Emirates	2021-03-26	-10
AE	United Arab Emirates	2021-03-27	-9
AE	United Arab Emirates	2021-03-28	-18
AE	United Arab Emirates	2021-03-29	-19
AE	United Arab Emirates	2021-03-30	-19
AE	United Arab Emirates	2021-03-31	-19
AE	United Arab Emirates	2021-04-01	-18
AE	United Arab Emirates	2021-04-02	-9
AE	United Arab Emirates	2021-04-03	-8
AE	United Arab Emirates	2021-04-04	-20
AE	United Arab Emirates	2021-04-05	-18
AE	United Arab Emirates	2021-04-06	-18
AE	United Arab Emirates	2021-04-07	-18
AE	United Arab Emirates	2021-04-08	-18
AE	United Arab Emirates	2021-04-09	-8
AE	United Arab Emirates	2021-04-10	-7
AE	United Arab Emirates	2021-04-11	-15
AE	United Arab Emirates	2021-04-12	-15
AE	United Arab Emirates	2021-04-13	-18
AE	United Arab Emirates	2021-04-14	-18
AE	United Arab Emirates	2021-04-15	-17
AE	United Arab Emirates	2021-04-16	-9
AE	United Arab Emirates	2021-04-17	-8
AE	United Arab Emirates	2021-04-18	-15
AE	United Arab Emirates	2021-04-19	-16
AE	United Arab Emirates	2021-04-20	-16
AE	United Arab Emirates	2021-04-21	-16
AE	United Arab Emirates	2021-04-22	-16
AE	United Arab Emirates	2021-04-23	-8
AE	United Arab Emirates	2021-04-24	-7
AE	United Arab Emirates	2021-04-25	-14
AE	United Arab Emirates	2021-04-26	-15
AE	United Arab Emirates	2021-04-27	-15
AE	United Arab Emirates	2021-04-28	-15
AE	United Arab Emirates	2021-04-29	-15
AE	United Arab Emirates	2021-04-30	-6
AE	United Arab Emirates	2021-05-01	-7
AE	United Arab Emirates	2021-05-02	-15
AE	United Arab Emirates	2021-05-03	-15
AE	United Arab Emirates	2021-05-04	-16
AE	United Arab Emirates	2021-05-05	-15
AE	United Arab Emirates	2021-05-06	-16
AE	United Arab Emirates	2021-05-07	-5
AE	United Arab Emirates	2021-05-08	-6
AE	United Arab Emirates	2021-05-09	-14
AE	United Arab Emirates	2021-05-10	-15
AE	United Arab Emirates	2021-05-11	-48
AE	United Arab Emirates	2021-05-12	-58
AE	United Arab Emirates	2021-05-13	-69
AE	United Arab Emirates	2021-05-14	-18
AE	United Arab Emirates	2021-05-15	-29
AE	United Arab Emirates	2021-05-16	-11
AE	United Arab Emirates	2021-05-17	-12
AE	United Arab Emirates	2021-05-18	-13
AE	United Arab Emirates	2021-05-19	-12
AE	United Arab Emirates	2021-05-20	-11
AE	United Arab Emirates	2021-05-21	-4
AE	United Arab Emirates	2021-05-22	-2
AE	United Arab Emirates	2021-05-23	-10
AE	United Arab Emirates	2021-05-24	-11
AE	United Arab Emirates	2021-05-25	-11
AE	United Arab Emirates	2021-05-26	-11
AE	United Arab Emirates	2021-05-27	-10
AE	United Arab Emirates	2021-05-28	-3
AE	United Arab Emirates	2021-05-29	-1
AE	United Arab Emirates	2021-05-30	-8
AE	United Arab Emirates	2021-05-31	-9
AE	United Arab Emirates	2021-06-01	-10
AE	United Arab Emirates	2021-06-02	-10
AE	United Arab Emirates	2021-06-03	-9
AE	United Arab Emirates	2021-06-04	-4
AE	United Arab Emirates	2021-06-05	-1
AE	United Arab Emirates	2021-06-06	-8
AE	United Arab Emirates	2021-06-07	-9
AE	United Arab Emirates	2021-06-08	-10
AE	United Arab Emirates	2021-06-09	-9
AE	United Arab Emirates	2021-06-10	-9
AE	United Arab Emirates	2021-06-11	-5
AE	United Arab Emirates	2021-06-12	-4
AE	United Arab Emirates	2021-06-13	-10
AE	United Arab Emirates	2021-06-14	-11
AE	United Arab Emirates	2021-06-15	-10
AE	United Arab Emirates	2021-06-16	-11
AE	United Arab Emirates	2021-06-17	-12
AE	United Arab Emirates	2021-06-18	-8
AE	United Arab Emirates	2021-06-19	-6
AE	United Arab Emirates	2021-06-20	-12
AE	United Arab Emirates	2021-06-21	-13
AE	United Arab Emirates	2021-06-22	-12
AE	United Arab Emirates	2021-06-23	-12
AE	United Arab Emirates	2021-06-24	-11
AE	United Arab Emirates	2021-06-25	-7
AE	United Arab Emirates	2021-06-26	-4
AE	United Arab Emirates	2021-06-27	-10
AE	United Arab Emirates	2021-06-28	-11
AE	United Arab Emirates	2021-06-29	-12
AE	United Arab Emirates	2021-06-30	-12
EG	Egypt	2021-03-01	-4
EG	Egypt	2021-03-02	-6
EG	Egypt	2021-03-03	-7
EG	Egypt	2021-03-04	-6
EG	Egypt	2021-03-05	-8
EG	Egypt	2021-03-06	-4
EG	Egypt	2021-03-07	-7
EG	Egypt	2021-03-08	-4
EG	Egypt	2021-03-09	-6
EG	Egypt	2021-03-10	-7
EG	Egypt	2021-03-11	-6
EG	Egypt	2021-03-12	-7
EG	Egypt	2021-03-13	-5
EG	Egypt	2021-03-14	-6
EG	Egypt	2021-03-15	-3
EG	Egypt	2021-03-16	-5
EG	Egypt	2021-03-17	-4
EG	Egypt	2021-03-18	-4
EG	Egypt	2021-03-19	-3
EG	Egypt	2021-03-20	-3
EG	Egypt	2021-03-21	-4
EG	Egypt	2021-03-22	-2
EG	Egypt	2021-03-23	-5
EG	Egypt	2021-03-24	-5
EG	Egypt	2021-03-25	-4
EG	Egypt	2021-03-26	-5
EG	Egypt	2021-03-27	-4
EG	Egypt	2021-03-28	-5
EG	Egypt	2021-03-29	-1
EG	Egypt	2021-03-30	-4
EG	Egypt	2021-03-31	-4
EG	Egypt	2021-04-01	-3
EG	Egypt	2021-04-02	-2
EG	Egypt	2021-04-03	-3
EG	Egypt	2021-04-04	-4
EG	Egypt	2021-04-05	0
EG	Egypt	2021-04-06	-3
EG	Egypt	2021-04-07	-4
EG	Egypt	2021-04-08	-3
EG	Egypt	2021-04-09	-1
EG	Egypt	2021-04-10	-2
EG	Egypt	2021-04-11	-3
EG	Egypt	2021-04-12	2
EG	Egypt	2021-04-13	-20
EG	Egypt	2021-04-14	-11
EG	Egypt	2021-04-15	-9
EG	Egypt	2021-04-16	-3
EG	Egypt	2021-04-17	-5
EG	Egypt	2021-04-18	-7
EG	Egypt	2021-04-19	-5
EG	Egypt	2021-04-20	-5
EG	Egypt	2021-04-21	-6
EG	Egypt	2021-04-22	-5
EG	Egypt	2021-04-23	0
EG	Egypt	2021-04-24	-3
EG	Egypt	2021-04-25	-8
EG	Egypt	2021-04-26	-1
EG	Egypt	2021-04-27	-4
EG	Egypt	2021-04-28	-5
EG	Egypt	2021-04-29	-33
EG	Egypt	2021-04-30	-2
EG	Egypt	2021-05-01	-20
EG	Egypt	2021-05-02	-39
EG	Egypt	2021-05-03	-40
EG	Egypt	2021-05-04	-7
EG	Egypt	2021-05-05	-9
EG	Egypt	2021-05-06	-10
EG	Egypt	2021-05-07	-3
EG	Egypt	2021-05-08	-8
EG	Egypt	2021-05-09	-9
EG	Egypt	2021-05-10	-9
EG	Egypt	2021-05-11	-15
EG	Egypt	2021-05-12	-49
EG	Egypt	2021-05-13	-61
EG	Egypt	2021-05-14	-24
EG	Egypt	2021-05-15	-49
EG	Egypt	2021-05-16	-51
EG	Egypt	2021-05-17	-8
EG	Egypt	2021-05-18	-7
EG	Egypt	2021-05-19	-7
EG	Egypt	2021-05-20	-7
EG	Egypt	2021-05-21	-4
EG	Egypt	2021-05-22	-2
EG	Egypt	2021-05-23	-2
EG	Egypt	2021-05-24	-1
EG	Egypt	2021-05-25	-2
EG	Egypt	2021-05-26	-4
EG	Egypt	2021-05-27	-2
EG	Egypt	2021-05-28	-1
EG	Egypt	2021-05-29	0
EG	Egypt	2021-05-30	-3
EG	Egypt	2021-05-31	0
EG	Egypt	2021-06-01	-2
EG	Egypt	2021-06-02	-3
EG	Egypt	2021-06-03	-2
EG	Egypt	2021-06-04	0
EG	Egypt	2021-06-05	1
EG	Egypt	2021-06-06	-2
EG	Egypt	2021-06-07	1
EG	Egypt	2021-06-08	-1
EG	Egypt	2021-06-09	-2
EG	Egypt	2021-06-10	-1
EG	Egypt	2021-06-11	-1
EG	Egypt	2021-06-12	-1
EG	Egypt	2021-06-13	-4
EG	Egypt	2021-06-14	0
EG	Egypt	2021-06-15	-2
EG	Egypt	2021-06-16	-4
EG	Egypt	2021-06-17	-5
EG	Egypt	2021-06-18	-4
EG	Egypt	2021-06-19	-4
EG	Egypt	2021-06-20	-7
EG	Egypt	2021-06-21	-4
EG	Egypt	2021-06-22	-6
EG	Egypt	2021-06-23	-6
EG	Egypt	2021-06-24	-5
EG	Egypt	2021-06-25	-3
EG	Egypt	2021-06-26	-2
EG	Egypt	2021-06-27	-5
EG	Egypt	2021-06-28	-3
EG	Egypt	2021-06-29	-6
EG	Egypt	2021-06-30	-6
EG	Egypt	2021-07-01	0
EG	Egypt	2021-07-02	-3
EG	Egypt	2021-07-03	-4
EG	Egypt	2021-07-04	-1
EG	Egypt	2021-07-05	-4
EG	Egypt	2021-07-06	0
EG	Egypt	2021-07-07	-4
EG	Egypt	2021-07-08	0
EG	Egypt	2021-07-09	-3
EG	Egypt	2021-07-10	-4
EG	Egypt	2021-07-11	-1
EG	Egypt	2021-07-12	-5
EG	Egypt	2021-07-13	-1
EG	Egypt	2021-07-14	-3
EG	Egypt	2021-07-15	2
EG	Egypt	2021-07-16	-2
EG	Egypt	2021-07-17	-1
EG	Egypt	2021-07-18	1
EG	Egypt	2021-07-19	0
EG	Egypt	2021-07-20	1
EG	Egypt	2021-07-21	0
EG	Egypt	2021-07-22	1
EG	Egypt	2021-07-23	-1
EG	Egypt	2021-07-24	-2
EG	Egypt	2021-07-25	1
EG	Egypt	2021-07-26	-1
EG	Egypt	2021-07-27	1
EG	Egypt	2021-07-28	-2
EG	Egypt	2021-07-29	3
EG	Egypt	2021-07-30	0
EG	Egypt	2021-07-31	0
EG	Egypt	2021-08-01	2
EG	Egypt	2021-08-02	0
EG	Egypt	2021-08-03	2
EG	Egypt	2021-08-04	-1
EG	Egypt	2021-08-05	4
EG	Egypt	2021-08-06	1
EG	Egypt	2021-08-07	0
EG	Egypt	2021-08-08	3
EG	Egypt	2021-08-09	1
EG	Egypt	2021-08-10	2
EG	Egypt	2021-08-11	1
EG	Egypt	2021-08-12	6
EG	Egypt	2021-08-13	-15
EG	Egypt	2021-08-14	-6
EG	Egypt	2021-08-15	-3
EG	Egypt	2021-08-16	0
EG	Egypt	2021-08-17	0
EG	Egypt	2021-08-18	-2
EG	Egypt	2021-08-19	2
EG	Egypt	2021-08-20	0
EG	Egypt	2021-08-21	-1
EG	Egypt	2021-08-22	2
EG	Egypt	2021-08-23	3
EG	Egypt	2021-08-24	3
EG	Egypt	2021-08-25	-2
EG	Egypt	2021-08-26	5
EG	Egypt	2021-08-27	1
EG	Egypt	2021-08-28	0
EG	Egypt	2021-08-29	-27
EG	Egypt	2021-08-30	1
EG	Egypt	2021-08-31	-17
EG	Egypt	2021-09-01	-34
EG	Egypt	2021-09-02	-36
EG	Egypt	2021-09-03	-2
EG	Egypt	2021-09-04	-3
EG	Egypt	2021-09-05	-3
EG	Egypt	2021-09-06	0
EG	Egypt	2021-09-07	-2
EG	Egypt	2021-09-08	-3
EG	Egypt	2021-09-09	-2
EG	Egypt	2021-09-10	-7
EG	Egypt	2021-09-11	-42
EG	Egypt	2021-09-12	-58
EG	Egypt	2021-09-13	-23
EG	Egypt	2021-09-14	-47
EG	Egypt	2021-09-15	-45
EG	Egypt	2021-09-16	1
EG	Egypt	2021-09-17	-1
EG	Egypt	2021-09-18	-1
EG	Egypt	2021-09-19	1
EG	Egypt	2021-09-20	1
EG	Egypt	2021-09-21	4
EG	Egypt	2021-09-22	3
EG	Egypt	2021-09-23	5
EG	Egypt	2021-09-24	3
EG	Egypt	2021-09-25	1
EG	Egypt	2021-09-26	4
EG	Egypt	2021-09-27	4
EG	Egypt	2021-09-28	5
EG	Egypt	2021-09-29	2
EG	Egypt	2021-09-30	6
EG	Egypt	2021-10-01	2
EG	Egypt	2021-10-02	1
EG	Egypt	2021-10-03	4
EG	Egypt	2021-10-04	4
EG	Egypt	2021-10-05	6
EG	Egypt	2021-10-06	2
EG	Egypt	2021-10-07	7
EG	Egypt	2021-10-08	2
EG	Egypt	2021-10-09	1
EG	Egypt	2021-10-10	4
EG	Egypt	2021-10-11	3
EG	Egypt	2021-10-12	3
EG	Egypt	2021-10-13	-1
EG	Egypt	2021-10-14	3
EG	Egypt	2021-10-15	0
EG	Egypt	2021-01-01	-2
EG	Egypt	2021-01-02	-1
EG	Egypt	2021-01-03	-1
EG	Egypt	2021-01-04	1
EG	Egypt	2021-01-05	-4
EG	Egypt	2021-01-06	0
EG	Egypt	2021-01-07	-3
EG	Egypt	2021-01-08	-3
EG	Egypt	2021-01-09	-1
EG	Egypt	2021-01-10	0
EG	Egypt	2021-01-11	2
EG	Egypt	2021-01-12	-2
EG	Egypt	2021-01-13	1
EG	Egypt	2021-01-14	-4
EG	Egypt	2021-01-15	-4
EG	Egypt	2021-01-16	-3
EG	Egypt	2021-01-17	-5
EG	Egypt	2021-01-18	-5
EG	Egypt	2021-01-19	-5
EG	Egypt	2021-01-20	-4
EG	Egypt	2021-01-21	-1
EG	Egypt	2021-01-22	-6
EG	Egypt	2021-01-23	-3
EG	Egypt	2021-01-24	-5
EG	Egypt	2021-01-25	-6
EG	Egypt	2021-01-26	-5
EG	Egypt	2021-01-27	-3
EG	Egypt	2021-01-28	-4
EG	Egypt	2021-01-29	-6
EG	Egypt	2021-01-30	-2
EG	Egypt	2021-01-31	-4
EG	Egypt	2021-02-01	-3
EG	Egypt	2021-02-02	-3
EG	Egypt	2021-02-03	1
EG	Egypt	2021-02-04	-1
EG	Egypt	2021-02-05	-3
EG	Egypt	2021-02-06	-1
EG	Egypt	2021-02-07	-4
EG	Egypt	2021-02-08	-4
EG	Egypt	2021-02-09	-3
EG	Egypt	2021-02-10	-1
EG	Egypt	2021-02-11	-2
EG	Egypt	2021-02-12	-5
EG	Egypt	2021-02-13	-1
EG	Egypt	2021-02-14	-2
EG	Egypt	2021-02-15	-3
EG	Egypt	2021-02-16	-2
EG	Egypt	2021-02-17	2
EG	Egypt	2021-02-18	-2
EG	Egypt	2021-02-19	-4
EG	Egypt	2021-02-20	0
EG	Egypt	2021-02-21	-2
EG	Egypt	2021-02-22	-3
EG	Egypt	2021-02-23	-2
EG	Egypt	2021-02-24	3
EG	Egypt	2021-02-25	0
EG	Egypt	2021-02-26	-2
EG	Egypt	2021-02-27	2
EG	Egypt	2021-02-28	-23
EG	Egypt	2021-07-01	-14
EG	Egypt	2021-07-02	-11
EG	Egypt	2021-07-03	-11
EG	Egypt	2021-07-04	-11
EG	Egypt	2021-07-05	-5
EG	Egypt	2021-07-06	-6
EG	Egypt	2021-07-07	-8
EG	Egypt	2021-07-08	-8
EG	Egypt	2021-07-09	-11
EG	Egypt	2021-07-10	-10
EG	Egypt	2021-07-11	-11
EG	Egypt	2021-07-12	-5
EG	Egypt	2021-07-13	-6
EG	Egypt	2021-07-14	-6
EG	Egypt	2021-07-15	-7
EG	Egypt	2021-07-16	-9
EG	Egypt	2021-07-17	-7
EG	Egypt	2021-07-18	-12
EG	Egypt	2021-07-19	-4
EG	Egypt	2021-07-20	-6
EG	Egypt	2021-07-21	-14
EG	Egypt	2021-07-22	-7
EG	Egypt	2021-07-23	-10
EG	Egypt	2021-07-24	-5
EG	Egypt	2021-07-25	-8
EG	Egypt	2021-07-26	-6
EG	Egypt	2021-07-27	-7
EG	Egypt	2021-07-28	-10
EG	Egypt	2021-07-29	-38
EG	Egypt	2021-07-30	-52
EG	Egypt	2021-07-31	-20
EG	Egypt	2021-08-01	-35
EG	Egypt	2021-08-02	-31
EG	Egypt	2021-08-03	-16
EG	Egypt	2021-08-04	-15
EG	Egypt	2021-08-05	-13
EG	Egypt	2021-08-06	-14
EG	Egypt	2021-08-07	2
EG	Egypt	2021-08-08	9
EG	Egypt	2021-08-09	3
EG	Egypt	2021-08-10	1
EG	Egypt	2021-08-11	1
EG	Egypt	2021-08-12	0
EG	Egypt	2021-08-13	-3
EG	Egypt	2021-08-14	1
EG	Egypt	2021-08-15	10
EG	Egypt	2021-08-16	3
EG	Egypt	2021-08-17	2
EG	Egypt	2021-08-18	1
EG	Egypt	2021-08-19	1
EG	Egypt	2021-08-20	-1
EG	Egypt	2021-08-21	1
EG	Egypt	2021-08-22	10
EG	Egypt	2021-08-23	3
EG	Egypt	2021-08-24	2
EG	Egypt	2021-08-25	3
EG	Egypt	2021-08-26	3
EG	Egypt	2021-08-27	0
EG	Egypt	2021-08-28	0
EG	Egypt	2021-08-29	8
EG	Egypt	2021-08-30	1
EG	Egypt	2021-08-31	0
EG	Egypt	2021-09-01	0
EG	Egypt	2021-09-02	-1
EG	Egypt	2021-09-03	-7
EG	Egypt	2021-09-04	-8
EG	Egypt	2021-09-05	3
EG	Egypt	2021-09-06	-4
EG	Egypt	2021-09-07	-5
EG	Egypt	2021-09-08	-5
EG	Egypt	2021-09-09	-4
EG	Egypt	2021-09-10	-7
EG	Egypt	2021-09-11	-7
EG	Egypt	2021-09-12	4
EG	Egypt	2021-09-13	-1
EG	Egypt	2021-09-14	-2
EG	Egypt	2021-09-15	-3
EG	Egypt	2021-09-16	-4
EG	Egypt	2021-09-17	4
EG	Egypt	2021-09-18	3
EG	Egypt	2021-09-19	5
EG	Egypt	2021-09-20	0
EG	Egypt	2021-09-21	-16
EG	Egypt	2021-09-22	6
EG	Egypt	2021-09-23	7
EG	Egypt	2021-09-24	5
EG	Egypt	2021-09-25	4
EG	Egypt	2021-09-26	5
EG	Egypt	2021-09-27	2
EG	Egypt	2021-09-28	-15
EG	Egypt	2021-09-29	8
EG	Egypt	2021-09-30	9
EG	Egypt	2021-10-01	7
EG	Egypt	2021-10-02	8
EG	Egypt	2021-10-03	10
EG	Egypt	2021-10-04	6
EG	Egypt	2021-10-05	-12
EG	Egypt	2021-10-06	13
EG	Egypt	2021-10-07	14
EG	Egypt	2021-10-08	12
EG	Egypt	2021-10-09	10
EG	Egypt	2021-10-10	12
EG	Egypt	2021-10-11	7
EG	Egypt	2021-10-12	-11
EG	Egypt	2021-10-13	13
EG	Egypt	2021-10-14	14
EG	Egypt	2021-10-15	13
EG	Egypt	2021-01-01	11
EG	Egypt	2021-01-02	12
EG	Egypt	2021-01-03	10
EG	Egypt	2021-01-04	-10
EG	Egypt	2021-01-05	15
EG	Egypt	2021-01-06	16
EG	Egypt	2021-01-07	14
EG	Egypt	2021-01-08	13
EG	Egypt	2021-01-09	13
EG	Egypt	2021-01-10	11
EG	Egypt	2021-01-11	-7
EG	Egypt	2021-01-12	16
EG	Egypt	2021-01-13	13
EG	Egypt	2021-01-14	13
EG	Egypt	2021-01-15	-4
EG	Egypt	2021-01-16	2
EG	Egypt	2021-01-17	1
EG	Egypt	2021-01-18	4
EG	Egypt	2021-01-19	10
EG	Egypt	2021-01-20	9
EG	Egypt	2021-01-21	7
EG	Egypt	2021-01-22	4
EG	Egypt	2021-01-23	6
EG	Egypt	2021-01-24	5
EG	Egypt	2021-01-25	9
EG	Egypt	2021-01-26	12
EG	Egypt	2021-01-27	10
EG	Egypt	2021-01-28	8
EG	Egypt	2021-01-29	6
EG	Egypt	2021-01-30	5
EG	Egypt	2021-01-31	-2
EG	Egypt	2021-02-01	11
EG	Egypt	2021-02-02	5
EG	Egypt	2021-02-03	5
EG	Egypt	2021-02-04	3
EG	Egypt	2021-02-05	2
EG	Egypt	2021-02-06	4
EG	Egypt	2021-02-07	1
EG	Egypt	2021-02-08	18
EG	Egypt	2021-02-09	10
EG	Egypt	2021-02-10	4
EG	Egypt	2021-02-11	0
EG	Egypt	2021-02-12	-5
EG	Egypt	2021-02-13	-16
EG	Egypt	2021-02-14	-55
EG	Egypt	2021-02-15	-23
EG	Egypt	2021-02-16	-38
EG	Egypt	2021-02-17	-2
EG	Egypt	2021-02-18	8
EG	Egypt	2021-02-19	13
EG	Egypt	2021-02-20	14
EG	Egypt	2021-02-21	12
EG	Egypt	2021-02-22	2
EG	Egypt	2021-02-23	25
EG	Egypt	2021-02-24	25
EG	Egypt	2021-02-25	23
EG	Egypt	2021-02-26	23
EG	Egypt	2021-02-27	21
EG	Egypt	2021-02-28	20
EG	Egypt	2021-07-01	4
EG	Egypt	2021-07-02	8
EG	Egypt	2021-07-03	-7
EG	Egypt	2021-07-04	-9
EG	Egypt	2021-07-05	-10
EG	Egypt	2021-07-06	-9
EG	Egypt	2021-07-07	-7
EG	Egypt	2021-07-08	4
EG	Egypt	2021-07-09	8
EG	Egypt	2021-07-10	-7
EG	Egypt	2021-07-11	-9
EG	Egypt	2021-07-12	-8
EG	Egypt	2021-07-13	-8
EG	Egypt	2021-07-14	-6
EG	Egypt	2021-07-15	3
EG	Egypt	2021-07-16	7
EG	Egypt	2021-07-17	-7
EG	Egypt	2021-07-18	-9
EG	Egypt	2021-07-19	-8
EG	Egypt	2021-07-20	-9
EG	Egypt	2021-07-21	-8
EG	Egypt	2021-07-22	2
EG	Egypt	2021-07-23	7
EG	Egypt	2021-07-24	-8
EG	Egypt	2021-07-25	-9
EG	Egypt	2021-07-26	-9
EG	Egypt	2021-07-27	-9
EG	Egypt	2021-07-28	-6
EG	Egypt	2021-07-29	4
EG	Egypt	2021-07-30	9
EG	Egypt	2021-07-31	-6
EG	Egypt	2021-08-01	-8
EG	Egypt	2021-08-02	-9
EG	Egypt	2021-08-03	-9
EG	Egypt	2021-08-04	9
EG	Egypt	2021-08-05	4
EG	Egypt	2021-08-06	3
EG	Egypt	2021-08-07	6
EG	Egypt	2021-08-08	-6
EG	Egypt	2021-08-09	3
EG	Egypt	2021-08-10	6
EG	Egypt	2021-08-11	8
EG	Egypt	2021-08-12	6
EG	Egypt	2021-08-13	3
EG	Egypt	2021-08-14	7
EG	Egypt	2021-08-15	-4
EG	Egypt	2021-08-16	6
EG	Egypt	2021-08-17	9
EG	Egypt	2021-08-18	12
EG	Egypt	2021-08-19	5
EG	Egypt	2021-08-20	5
EG	Egypt	2021-08-21	10
EG	Egypt	2021-08-22	-3
EG	Egypt	2021-08-23	1
EG	Egypt	2021-08-24	9
EG	Egypt	2021-08-25	11
EG	Egypt	2021-08-26	6
EG	Egypt	2021-08-27	3
EG	Egypt	2021-08-28	8
EG	Egypt	2021-08-29	-2
EG	Egypt	2021-08-30	7
EG	Egypt	2021-08-31	7
EG	Egypt	2021-09-01	11
EG	Egypt	2021-09-02	7
EG	Egypt	2021-09-03	2
EG	Egypt	2021-09-04	11
EG	Egypt	2021-09-05	1
EG	Egypt	2021-09-06	7
EG	Egypt	2021-09-07	8
EG	Egypt	2021-09-08	9
EG	Egypt	2021-09-09	6
EG	Egypt	2021-09-10	1
EG	Egypt	2021-09-11	9
EG	Egypt	2021-09-12	1
EG	Egypt	2021-09-13	7
EG	Egypt	2021-09-14	5
EG	Egypt	2021-09-15	5
EG	Egypt	2021-09-16	-8
EG	Egypt	2021-09-17	-7
EG	Egypt	2021-09-18	2
EG	Egypt	2021-09-19	12
EG	Egypt	2021-09-20	1
EG	Egypt	2021-09-21	1
EG	Egypt	2021-09-22	3
EG	Egypt	2021-09-23	1
EG	Egypt	2021-09-24	-4
EG	Egypt	2021-09-25	3
EG	Egypt	2021-09-26	17
EG	Egypt	2021-09-27	3
EG	Egypt	2021-09-28	2
EG	Egypt	2021-09-29	3
EG	Egypt	2021-09-30	-1
EG	Egypt	2021-10-01	-5
EG	Egypt	2021-10-02	3
EG	Egypt	2021-10-03	19
EG	Egypt	2021-10-04	-6
EG	Egypt	2021-10-05	-7
EG	Egypt	2021-10-06	1
EG	Egypt	2021-10-07	0
EG	Egypt	2021-10-08	-7
EG	Egypt	2021-10-09	2
EG	Egypt	2021-10-10	18
EG	Egypt	2021-10-11	-1
EG	Egypt	2021-10-12	-4
EG	Egypt	2021-10-13	-6
EG	Egypt	2021-10-14	-21
EG	Egypt	2021-10-15	-32
IQ	Iraq	2021-01-01	-38
IQ	Iraq	2021-01-02	-21
IQ	Iraq	2021-01-03	-43
IQ	Iraq	2021-01-04	-43
IQ	Iraq	2021-01-05	-32
IQ	Iraq	2021-01-06	-22
IQ	Iraq	2021-01-07	-21
IQ	Iraq	2021-01-08	-14
IQ	Iraq	2021-01-09	-4
IQ	Iraq	2021-01-10	-11
IQ	Iraq	2021-01-11	-5
IQ	Iraq	2021-01-12	4
IQ	Iraq	2021-01-13	3
IQ	Iraq	2021-01-14	0
IQ	Iraq	2021-01-15	7
IQ	Iraq	2021-01-16	1
IQ	Iraq	2021-01-17	7
IQ	Iraq	2021-01-18	7
IQ	Iraq	2021-01-19	11
IQ	Iraq	2021-01-20	9
IQ	Iraq	2021-01-21	3
IQ	Iraq	2021-01-22	13
IQ	Iraq	2021-01-23	7
IQ	Iraq	2021-01-24	13
IQ	Iraq	2021-01-25	12
IQ	Iraq	2021-01-26	14
IQ	Iraq	2021-01-27	13
IQ	Iraq	2021-01-28	10
IQ	Iraq	2021-01-29	18
IQ	Iraq	2021-01-30	9
IQ	Iraq	2021-01-31	16
IQ	Iraq	2021-02-01	14
IQ	Iraq	2021-02-02	15
IQ	Iraq	2021-02-03	16
IQ	Iraq	2021-02-04	8
IQ	Iraq	2021-02-05	12
IQ	Iraq	2021-02-06	7
IQ	Iraq	2021-02-07	11
IQ	Iraq	2021-02-08	10
IQ	Iraq	2021-02-09	11
IQ	Iraq	2021-02-10	11
IQ	Iraq	2021-02-11	7
IQ	Iraq	2021-02-12	14
IQ	Iraq	2021-02-13	6
IQ	Iraq	2021-02-14	12
IQ	Iraq	2021-02-15	12
IQ	Iraq	2021-02-16	14
IQ	Iraq	2021-02-17	13
IQ	Iraq	2021-02-18	8
IQ	Iraq	2021-02-19	-38
IQ	Iraq	2021-02-20	-34
IQ	Iraq	2021-02-21	-29
IQ	Iraq	2021-02-22	4
IQ	Iraq	2021-02-23	5
IQ	Iraq	2021-02-24	3
IQ	Iraq	2021-02-25	2
IQ	Iraq	2021-02-26	-29
IQ	Iraq	2021-02-27	-22
IQ	Iraq	2021-02-28	-18
IQ	Iraq	2021-03-01	15
IQ	Iraq	2021-03-02	17
IQ	Iraq	2021-03-03	19
IQ	Iraq	2021-03-04	10
IQ	Iraq	2021-03-05	-24
IQ	Iraq	2021-03-06	-17
IQ	Iraq	2021-03-07	-11
IQ	Iraq	2021-03-08	14
IQ	Iraq	2021-03-09	14
IQ	Iraq	2021-03-10	10
IQ	Iraq	2021-03-11	9
IQ	Iraq	2021-03-12	-20
IQ	Iraq	2021-03-13	-8
IQ	Iraq	2021-03-14	-3
IQ	Iraq	2021-03-15	20
IQ	Iraq	2021-03-16	22
IQ	Iraq	2021-03-17	21
IQ	Iraq	2021-03-18	12
IQ	Iraq	2021-03-19	-10
IQ	Iraq	2021-03-20	4
IQ	Iraq	2021-03-21	-9
IQ	Iraq	2021-03-22	12
IQ	Iraq	2021-03-23	15
IQ	Iraq	2021-03-24	19
IQ	Iraq	2021-03-25	16
IQ	Iraq	2021-03-26	-8
IQ	Iraq	2021-03-27	3
IQ	Iraq	2021-03-28	26
IQ	Iraq	2021-03-29	24
IQ	Iraq	2021-03-30	28
IQ	Iraq	2021-03-31	33
IQ	Iraq	2021-04-01	25
IQ	Iraq	2021-04-02	2
IQ	Iraq	2021-04-03	13
IQ	Iraq	2021-04-04	38
IQ	Iraq	2021-04-05	37
IQ	Iraq	2021-04-06	36
IQ	Iraq	2021-04-07	34
IQ	Iraq	2021-04-08	22
IQ	Iraq	2021-04-09	0
IQ	Iraq	2021-04-10	12
IQ	Iraq	2021-04-11	40
IQ	Iraq	2021-04-12	40
IQ	Iraq	2021-04-13	18
IQ	Iraq	2021-04-14	8
IQ	Iraq	2021-04-15	1
IQ	Iraq	2021-04-16	-9
IQ	Iraq	2021-04-17	-2
IQ	Iraq	2021-04-18	16
IQ	Iraq	2021-04-19	14
IQ	Iraq	2021-04-20	16
IQ	Iraq	2021-04-21	16
IQ	Iraq	2021-04-22	7
IQ	Iraq	2021-04-23	0
IQ	Iraq	2021-04-24	3
IQ	Iraq	2021-04-25	19
IQ	Iraq	2021-04-26	17
IQ	Iraq	2021-04-27	22
IQ	Iraq	2021-04-28	25
IQ	Iraq	2021-04-29	18
IQ	Iraq	2021-04-30	11
IQ	Iraq	2021-05-01	14
IQ	Iraq	2021-05-02	31
IQ	Iraq	2021-05-03	31
IQ	Iraq	2021-05-04	33
IQ	Iraq	2021-05-05	29
IQ	Iraq	2021-05-06	21
IQ	Iraq	2021-05-07	16
IQ	Iraq	2021-05-08	18
IQ	Iraq	2021-05-09	36
IQ	Iraq	2021-05-10	39
IQ	Iraq	2021-05-11	48
IQ	Iraq	2021-05-12	22
IQ	Iraq	2021-05-13	1
IQ	Iraq	2021-05-14	31
IQ	Iraq	2021-05-15	33
IQ	Iraq	2021-05-16	43
IQ	Iraq	2021-05-17	44
IQ	Iraq	2021-05-18	44
IQ	Iraq	2021-05-19	42
IQ	Iraq	2021-05-20	32
IQ	Iraq	2021-05-21	36
IQ	Iraq	2021-05-22	36
IQ	Iraq	2021-05-23	45
IQ	Iraq	2021-05-24	44
IQ	Iraq	2021-05-25	47
IQ	Iraq	2021-05-26	49
IQ	Iraq	2021-05-27	43
IQ	Iraq	2021-05-28	51
IQ	Iraq	2021-05-29	52
IQ	Iraq	2021-05-30	58
IQ	Iraq	2021-05-31	59
IQ	Iraq	2021-06-01	64
IQ	Iraq	2021-06-02	63
IQ	Iraq	2021-06-03	55
IQ	Iraq	2021-06-04	58
IQ	Iraq	2021-06-05	57
IQ	Iraq	2021-06-06	60
IQ	Iraq	2021-06-07	59
IQ	Iraq	2021-06-08	63
IQ	Iraq	2021-06-09	62
IQ	Iraq	2021-06-10	51
IQ	Iraq	2021-06-11	52
IQ	Iraq	2021-06-12	49
IQ	Iraq	2021-06-13	51
IQ	Iraq	2021-06-14	51
IQ	Iraq	2021-06-15	51
IQ	Iraq	2021-06-16	50
IQ	Iraq	2021-06-17	37
IQ	Iraq	2021-06-18	40
IQ	Iraq	2021-06-19	38
IQ	Iraq	2021-06-20	42
IQ	Iraq	2021-06-21	41
IQ	Iraq	2021-06-22	45
IQ	Iraq	2021-06-23	45
IQ	Iraq	2021-06-24	40
IQ	Iraq	2021-06-25	44
IQ	Iraq	2021-06-26	44
IQ	Iraq	2021-06-27	47
IQ	Iraq	2021-06-28	50
IQ	Iraq	2021-06-29	52
IQ	Iraq	2021-06-30	57
IQ	Iraq	2021-07-01	49
IQ	Iraq	2021-07-02	52
IQ	Iraq	2021-07-03	54
IQ	Iraq	2021-07-04	60
IQ	Iraq	2021-07-05	63
IQ	Iraq	2021-07-06	67
IQ	Iraq	2021-07-07	66
IQ	Iraq	2021-07-08	53
IQ	Iraq	2021-07-09	56
IQ	Iraq	2021-07-10	56
IQ	Iraq	2021-07-11	59
IQ	Iraq	2021-07-12	61
IQ	Iraq	2021-07-13	65
IQ	Iraq	2021-07-14	65
IQ	Iraq	2021-07-15	54
IQ	Iraq	2021-07-16	60
IQ	Iraq	2021-07-17	62
IQ	Iraq	2021-07-18	69
IQ	Iraq	2021-07-19	64
IQ	Iraq	2021-07-20	51
IQ	Iraq	2021-07-21	49
IQ	Iraq	2021-07-22	40
IQ	Iraq	2021-07-23	52
IQ	Iraq	2021-07-24	50
IQ	Iraq	2021-07-25	54
IQ	Iraq	2021-07-26	53
IQ	Iraq	2021-07-27	58
IQ	Iraq	2021-07-28	61
IQ	Iraq	2021-07-29	53
IQ	Iraq	2021-07-30	54
IQ	Iraq	2021-07-31	58
IQ	Iraq	2021-08-01	63
IQ	Iraq	2021-08-02	62
IQ	Iraq	2021-08-03	68
IQ	Iraq	2021-08-04	69
IQ	Iraq	2021-08-05	56
IQ	Iraq	2021-08-06	57
IQ	Iraq	2021-08-07	62
IQ	Iraq	2021-08-08	67
IQ	Iraq	2021-08-09	66
IQ	Iraq	2021-08-10	70
IQ	Iraq	2021-08-11	67
IQ	Iraq	2021-08-12	54
IQ	Iraq	2021-08-13	58
IQ	Iraq	2021-08-14	61
IQ	Iraq	2021-08-15	67
IQ	Iraq	2021-08-16	65
IQ	Iraq	2021-08-17	69
IQ	Iraq	2021-08-18	66
IQ	Iraq	2021-08-19	27
IQ	Iraq	2021-08-20	51
IQ	Iraq	2021-08-21	56
IQ	Iraq	2021-08-22	58
IQ	Iraq	2021-08-23	59
IQ	Iraq	2021-08-24	62
IQ	Iraq	2021-08-25	62
IQ	Iraq	2021-08-26	52
IQ	Iraq	2021-08-27	54
IQ	Iraq	2021-08-28	55
IQ	Iraq	2021-08-29	62
IQ	Iraq	2021-08-30	67
IQ	Iraq	2021-08-31	73
IQ	Iraq	2021-09-01	72
IQ	Iraq	2021-09-02	60
IQ	Iraq	2021-09-03	65
IQ	Iraq	2021-09-04	68
IQ	Iraq	2021-09-05	72
IQ	Iraq	2021-09-06	70
IQ	Iraq	2021-09-07	74
IQ	Iraq	2021-09-08	73
IQ	Iraq	2021-09-09	62
IQ	Iraq	2021-09-10	68
IQ	Iraq	2021-09-11	69
IQ	Iraq	2021-09-12	73
IQ	Iraq	2021-09-13	73
IQ	Iraq	2021-09-14	76
IQ	Iraq	2021-09-15	73
IQ	Iraq	2021-09-16	61
IQ	Iraq	2021-09-17	67
IQ	Iraq	2021-09-18	67
IQ	Iraq	2021-09-19	70
IQ	Iraq	2021-09-20	72
IQ	Iraq	2021-09-21	76
IQ	Iraq	2021-09-22	76
IQ	Iraq	2021-09-23	64
IQ	Iraq	2021-09-24	71
IQ	Iraq	2021-09-25	67
IQ	Iraq	2021-09-26	71
IQ	Iraq	2021-09-27	73
IQ	Iraq	2021-09-28	65
IQ	Iraq	2021-09-29	82
IQ	Iraq	2021-09-30	74
IQ	Iraq	2021-10-01	81
IQ	Iraq	2021-10-02	79
IQ	Iraq	2021-10-03	81
IQ	Iraq	2021-10-04	80
IQ	Iraq	2021-10-05	88
IQ	Iraq	2021-10-06	84
IQ	Iraq	2021-10-07	73
IQ	Iraq	2021-10-08	79
IQ	Iraq	2021-10-09	74
IQ	Iraq	2021-10-10	40
IQ	Iraq	2021-10-11	79
IQ	Iraq	2021-10-12	83
IQ	Iraq	2021-10-13	84
IQ	Iraq	2021-10-14	72
IQ	Iraq	2021-10-15	80
LY	Libya	2021-01-01	23
LY	Libya	2021-01-02	30
LY	Libya	2021-01-03	34
LY	Libya	2021-01-04	34
LY	Libya	2021-01-05	35
LY	Libya	2021-01-06	33
LY	Libya	2021-01-07	37
LY	Libya	2021-01-08	27
LY	Libya	2021-01-09	36
LY	Libya	2021-01-10	43
LY	Libya	2021-01-11	42
LY	Libya	2021-01-12	42
LY	Libya	2021-01-13	37
LY	Libya	2021-01-14	37
LY	Libya	2021-01-15	19
LY	Libya	2021-01-16	26
LY	Libya	2021-01-17	34
LY	Libya	2021-01-18	34
LY	Libya	2021-01-19	37
LY	Libya	2021-01-20	37
LY	Libya	2021-01-21	36
LY	Libya	2021-01-22	26
LY	Libya	2021-01-23	33
LY	Libya	2021-01-24	40
LY	Libya	2021-01-25	39
LY	Libya	2021-01-26	36
LY	Libya	2021-01-27	36
LY	Libya	2021-01-28	35
LY	Libya	2021-01-29	30
LY	Libya	2021-01-30	38
LY	Libya	2021-01-31	44
LY	Libya	2021-02-01	45
LY	Libya	2021-02-02	48
LY	Libya	2021-02-03	37
LY	Libya	2021-02-04	33
LY	Libya	2021-02-05	23
LY	Libya	2021-02-06	30
LY	Libya	2021-02-07	34
LY	Libya	2021-02-08	38
LY	Libya	2021-02-09	44
LY	Libya	2021-02-10	42
LY	Libya	2021-02-11	42
LY	Libya	2021-02-12	29
LY	Libya	2021-02-13	42
LY	Libya	2021-02-14	47
LY	Libya	2021-02-15	37
LY	Libya	2021-02-16	48
LY	Libya	2021-02-17	39
LY	Libya	2021-02-18	41
LY	Libya	2021-02-19	34
LY	Libya	2021-02-20	47
LY	Libya	2021-02-21	51
LY	Libya	2021-02-22	48
LY	Libya	2021-02-23	49
LY	Libya	2021-02-24	48
LY	Libya	2021-02-25	46
LY	Libya	2021-02-26	34
LY	Libya	2021-02-27	45
LY	Libya	2021-02-28	52
LY	Libya	2021-03-01	51
LY	Libya	2021-03-02	53
LY	Libya	2021-03-03	52
LY	Libya	2021-03-04	51
LY	Libya	2021-03-05	39
LY	Libya	2021-03-06	49
LY	Libya	2021-03-07	55
LY	Libya	2021-03-08	51
LY	Libya	2021-03-09	55
LY	Libya	2021-03-10	54
LY	Libya	2021-03-11	52
LY	Libya	2021-03-12	43
LY	Libya	2021-03-13	52
LY	Libya	2021-03-14	60
LY	Libya	2021-03-15	57
LY	Libya	2021-03-16	60
LY	Libya	2021-03-17	60
LY	Libya	2021-03-18	59
LY	Libya	2021-03-19	44
LY	Libya	2021-03-20	59
LY	Libya	2021-03-21	71
LY	Libya	2021-03-22	61
LY	Libya	2021-03-23	58
LY	Libya	2021-03-24	61
LY	Libya	2021-03-25	60
LY	Libya	2021-03-26	48
LY	Libya	2021-03-27	60
LY	Libya	2021-03-28	66
LY	Libya	2021-03-29	66
LY	Libya	2021-03-30	68
LY	Libya	2021-03-31	67
LY	Libya	2021-04-01	68
LY	Libya	2021-04-02	56
LY	Libya	2021-04-03	65
LY	Libya	2021-04-04	73
LY	Libya	2021-04-05	75
LY	Libya	2021-04-06	81
LY	Libya	2021-04-07	79
LY	Libya	2021-04-08	82
LY	Libya	2021-04-09	71
LY	Libya	2021-04-10	85
LY	Libya	2021-04-11	96
LY	Libya	2021-04-12	107
LY	Libya	2021-04-13	45
LY	Libya	2021-04-14	47
LY	Libya	2021-04-15	40
LY	Libya	2021-04-16	51
LY	Libya	2021-04-17	48
LY	Libya	2021-04-18	58
LY	Libya	2021-04-19	62
LY	Libya	2021-04-20	65
LY	Libya	2021-04-21	63
LY	Libya	2021-04-22	53
LY	Libya	2021-04-23	74
LY	Libya	2021-04-24	62
LY	Libya	2021-04-25	69
LY	Libya	2021-04-26	67
LY	Libya	2021-04-27	72
LY	Libya	2021-04-28	71
LY	Libya	2021-04-29	55
LY	Libya	2021-04-30	87
LY	Libya	2021-05-01	70
LY	Libya	2021-05-02	82
LY	Libya	2021-05-03	88
LY	Libya	2021-05-04	96
LY	Libya	2021-05-05	94
LY	Libya	2021-05-06	86
LY	Libya	2021-05-07	120
LY	Libya	2021-05-08	97
LY	Libya	2021-05-09	107
LY	Libya	2021-05-10	119
LY	Libya	2021-05-11	132
LY	Libya	2021-05-12	139
LY	Libya	2021-05-13	66
LY	Libya	2021-05-14	65
LY	Libya	2021-05-15	40
LY	Libya	2021-05-16	73
LY	Libya	2021-05-17	76
LY	Libya	2021-05-18	84
LY	Libya	2021-05-19	79
LY	Libya	2021-05-20	78
LY	Libya	2021-05-21	78
LY	Libya	2021-05-22	85
LY	Libya	2021-05-23	90
LY	Libya	2021-05-24	89
LY	Libya	2021-05-25	96
LY	Libya	2021-05-26	92
LY	Libya	2021-05-27	91
LY	Libya	2021-05-28	90
LY	Libya	2021-05-29	92
LY	Libya	2021-05-30	104
LY	Libya	2021-05-31	106
LY	Libya	2021-06-01	110
LY	Libya	2021-06-02	105
LY	Libya	2021-06-03	101
LY	Libya	2021-06-04	97
LY	Libya	2021-06-05	101
LY	Libya	2021-06-06	103
LY	Libya	2021-06-07	107
LY	Libya	2021-06-08	110
LY	Libya	2021-06-09	113
LY	Libya	2021-06-10	107
LY	Libya	2021-06-11	91
LY	Libya	2021-06-12	97
LY	Libya	2021-06-13	104
LY	Libya	2021-06-14	104
LY	Libya	2021-06-15	107
LY	Libya	2021-06-16	100
LY	Libya	2021-06-17	95
LY	Libya	2021-06-18	84
LY	Libya	2021-06-19	83
LY	Libya	2021-06-20	87
LY	Libya	2021-06-21	90
LY	Libya	2021-06-22	85
LY	Libya	2021-06-23	83
LY	Libya	2021-06-24	90
LY	Libya	2021-06-25	85
LY	Libya	2021-06-26	90
LY	Libya	2021-06-27	97
LY	Libya	2021-06-28	95
LY	Libya	2021-06-29	92
LY	Libya	2021-06-30	91
LY	Libya	2021-07-01	90
LY	Libya	2021-07-02	85
LY	Libya	2021-07-03	94
LY	Libya	2021-07-04	101
LY	Libya	2021-07-05	107
LY	Libya	2021-07-06	110
LY	Libya	2021-07-07	109
LY	Libya	2021-07-08	105
LY	Libya	2021-07-09	93
LY	Libya	2021-07-10	99
LY	Libya	2021-07-11	103
LY	Libya	2021-07-12	107
LY	Libya	2021-07-13	108
LY	Libya	2021-07-14	111
LY	Libya	2021-07-15	112
LY	Libya	2021-07-16	106
LY	Libya	2021-07-17	124
LY	Libya	2021-07-18	142
LY	Libya	2021-07-19	128
LY	Libya	2021-07-20	0
LY	Libya	2021-07-21	23
LY	Libya	2021-07-22	22
LY	Libya	2021-07-23	56
LY	Libya	2021-07-24	73
LY	Libya	2021-07-25	81
LY	Libya	2021-07-26	82
LY	Libya	2021-07-27	70
LY	Libya	2021-07-28	72
LY	Libya	2021-07-29	66
LY	Libya	2021-07-30	45
LY	Libya	2021-07-31	63
LY	Libya	2021-08-01	70
LY	Libya	2021-08-02	71
LY	Libya	2021-08-03	76
LY	Libya	2021-08-04	74
LY	Libya	2021-08-05	73
LY	Libya	2021-08-06	69
LY	Libya	2021-08-07	26
LY	Libya	2021-08-08	33
LY	Libya	2021-08-09	33
LY	Libya	2021-08-10	86
LY	Libya	2021-08-11	83
LY	Libya	2021-08-12	77
LY	Libya	2021-08-13	58
LY	Libya	2021-08-14	94
LY	Libya	2021-08-15	99
LY	Libya	2021-08-16	101
LY	Libya	2021-08-17	100
LY	Libya	2021-08-18	94
LY	Libya	2021-08-19	94
LY	Libya	2021-08-20	82
LY	Libya	2021-08-21	95
LY	Libya	2021-08-22	101
LY	Libya	2021-08-23	105
LY	Libya	2021-08-24	107
LY	Libya	2021-08-25	105
LY	Libya	2021-08-26	99
LY	Libya	2021-08-27	81
LY	Libya	2021-08-28	91
LY	Libya	2021-08-29	100
LY	Libya	2021-08-30	106
LY	Libya	2021-08-31	109
LY	Libya	2021-09-01	108
LY	Libya	2021-09-02	104
LY	Libya	2021-09-03	89
LY	Libya	2021-09-04	100
LY	Libya	2021-09-05	108
LY	Libya	2021-09-06	113
LY	Libya	2021-09-07	120
LY	Libya	2021-09-08	117
LY	Libya	2021-09-09	111
LY	Libya	2021-09-10	94
LY	Libya	2021-09-11	106
LY	Libya	2021-09-12	116
LY	Libya	2021-09-13	118
LY	Libya	2021-09-14	121
LY	Libya	2021-09-15	119
LY	Libya	2021-09-16	109
LY	Libya	2021-09-17	99
LY	Libya	2021-09-18	107
LY	Libya	2021-09-19	111
LY	Libya	2021-09-20	113
LY	Libya	2021-09-21	115
LY	Libya	2021-09-22	113
LY	Libya	2021-09-23	112
LY	Libya	2021-09-24	100
LY	Libya	2021-09-25	107
LY	Libya	2021-09-26	116
LY	Libya	2021-09-27	119
LY	Libya	2021-09-28	122
LY	Libya	2021-09-29	120
LY	Libya	2021-09-30	119
LY	Libya	2021-10-01	110
LY	Libya	2021-10-02	114
LY	Libya	2021-10-03	120
LY	Libya	2021-10-04	123
LY	Libya	2021-10-05	125
LY	Libya	2021-10-06	125
LY	Libya	2021-10-07	123
LY	Libya	2021-10-08	108
LY	Libya	2021-10-09	119
LY	Libya	2021-10-10	126
LY	Libya	2021-10-11	128
LY	Libya	2021-10-12	136
LY	Libya	2021-10-13	137
LY	Libya	2021-10-14	126
LY	Libya	2021-10-15	122
SA	Saudi Arabia	2021-01-01	-15
SA	Saudi Arabia	2021-01-02	-15
SA	Saudi Arabia	2021-01-03	-9
SA	Saudi Arabia	2021-01-04	-13
SA	Saudi Arabia	2021-01-05	-12
SA	Saudi Arabia	2021-01-06	-13
SA	Saudi Arabia	2021-01-07	-15
SA	Saudi Arabia	2021-01-08	-18
SA	Saudi Arabia	2021-01-09	-17
SA	Saudi Arabia	2021-01-10	-9
SA	Saudi Arabia	2021-01-11	-13
SA	Saudi Arabia	2021-01-12	-14
SA	Saudi Arabia	2021-01-13	-16
SA	Saudi Arabia	2021-01-14	-18
SA	Saudi Arabia	2021-01-15	-22
SA	Saudi Arabia	2021-01-16	-21
SA	Saudi Arabia	2021-01-17	-18
SA	Saudi Arabia	2021-01-18	-21
SA	Saudi Arabia	2021-01-19	-22
SA	Saudi Arabia	2021-01-20	-23
SA	Saudi Arabia	2021-01-21	-22
SA	Saudi Arabia	2021-01-22	-23
SA	Saudi Arabia	2021-01-23	-22
SA	Saudi Arabia	2021-01-24	-20
SA	Saudi Arabia	2021-01-25	-21
SA	Saudi Arabia	2021-01-26	-20
SA	Saudi Arabia	2021-01-27	-15
SA	Saudi Arabia	2021-01-28	-13
SA	Saudi Arabia	2021-01-29	-14
SA	Saudi Arabia	2021-01-30	-16
SA	Saudi Arabia	2021-01-31	-13
SA	Saudi Arabia	2021-02-01	-13
SA	Saudi Arabia	2021-02-02	-10
SA	Saudi Arabia	2021-02-03	-10
SA	Saudi Arabia	2021-02-04	-12
SA	Saudi Arabia	2021-02-05	-18
SA	Saudi Arabia	2021-02-06	-15
SA	Saudi Arabia	2021-02-07	-12
SA	Saudi Arabia	2021-02-08	-15
SA	Saudi Arabia	2021-02-09	-13
SA	Saudi Arabia	2021-02-10	-11
SA	Saudi Arabia	2021-02-11	-13
SA	Saudi Arabia	2021-02-12	-15
SA	Saudi Arabia	2021-02-13	-14
SA	Saudi Arabia	2021-02-14	-9
SA	Saudi Arabia	2021-02-15	-13
SA	Saudi Arabia	2021-02-16	-13
SA	Saudi Arabia	2021-02-17	-13
SA	Saudi Arabia	2021-02-18	-13
SA	Saudi Arabia	2021-02-19	-15
SA	Saudi Arabia	2021-02-20	-14
SA	Saudi Arabia	2021-02-21	-11
SA	Saudi Arabia	2021-02-22	-15
SA	Saudi Arabia	2021-02-23	-15
SA	Saudi Arabia	2021-02-24	-14
SA	Saudi Arabia	2021-02-25	-10
SA	Saudi Arabia	2021-02-26	-14
SA	Saudi Arabia	2021-02-27	-13
SA	Saudi Arabia	2021-02-28	-3
SA	Saudi Arabia	2021-03-01	-5
SA	Saudi Arabia	2021-03-02	-4
SA	Saudi Arabia	2021-03-03	-5
SA	Saudi Arabia	2021-03-04	-6
SA	Saudi Arabia	2021-03-05	-9
SA	Saudi Arabia	2021-03-06	-7
SA	Saudi Arabia	2021-03-07	-1
SA	Saudi Arabia	2021-03-08	-5
SA	Saudi Arabia	2021-03-09	-4
SA	Saudi Arabia	2021-03-10	-4
SA	Saudi Arabia	2021-03-11	-3
SA	Saudi Arabia	2021-03-12	-11
SA	Saudi Arabia	2021-03-13	-5
SA	Saudi Arabia	2021-03-14	-1
SA	Saudi Arabia	2021-03-15	-5
SA	Saudi Arabia	2021-03-16	-5
SA	Saudi Arabia	2021-03-17	-4
SA	Saudi Arabia	2021-03-18	-3
SA	Saudi Arabia	2021-03-19	-3
SA	Saudi Arabia	2021-03-20	-4
SA	Saudi Arabia	2021-03-21	0
SA	Saudi Arabia	2021-03-22	-6
SA	Saudi Arabia	2021-03-23	-5
SA	Saudi Arabia	2021-03-24	-5
SA	Saudi Arabia	2021-03-25	-1
SA	Saudi Arabia	2021-03-26	-2
SA	Saudi Arabia	2021-03-27	-2
SA	Saudi Arabia	2021-03-28	5
SA	Saudi Arabia	2021-03-29	1
SA	Saudi Arabia	2021-03-30	2
SA	Saudi Arabia	2021-03-31	3
SA	Saudi Arabia	2021-04-01	4
SA	Saudi Arabia	2021-04-02	4
SA	Saudi Arabia	2021-04-03	3
SA	Saudi Arabia	2021-04-04	5
SA	Saudi Arabia	2021-04-05	2
SA	Saudi Arabia	2021-04-06	2
SA	Saudi Arabia	2021-04-07	3
SA	Saudi Arabia	2021-04-08	3
SA	Saudi Arabia	2021-04-09	1
SA	Saudi Arabia	2021-04-10	4
SA	Saudi Arabia	2021-04-11	12
SA	Saudi Arabia	2021-04-12	10
SA	Saudi Arabia	2021-04-13	-25
SA	Saudi Arabia	2021-04-14	-22
SA	Saudi Arabia	2021-04-15	-22
SA	Saudi Arabia	2021-04-16	-21
SA	Saudi Arabia	2021-04-17	-21
SA	Saudi Arabia	2021-04-18	-16
SA	Saudi Arabia	2021-04-19	-17
SA	Saudi Arabia	2021-04-20	-16
SA	Saudi Arabia	2021-04-21	-15
SA	Saudi Arabia	2021-04-22	-17
SA	Saudi Arabia	2021-04-23	-15
SA	Saudi Arabia	2021-04-24	-17
SA	Saudi Arabia	2021-04-25	-7
SA	Saudi Arabia	2021-04-26	-10
SA	Saudi Arabia	2021-04-27	-7
SA	Saudi Arabia	2021-04-28	-4
SA	Saudi Arabia	2021-04-29	-6
SA	Saudi Arabia	2021-04-30	-4
SA	Saudi Arabia	2021-05-01	-5
SA	Saudi Arabia	2021-05-02	1
SA	Saudi Arabia	2021-05-03	-2
SA	Saudi Arabia	2021-05-04	-1
SA	Saudi Arabia	2021-05-05	-1
SA	Saudi Arabia	2021-05-06	-4
SA	Saudi Arabia	2021-05-07	-2
SA	Saudi Arabia	2021-05-08	-3
SA	Saudi Arabia	2021-05-09	8
SA	Saudi Arabia	2021-05-10	9
SA	Saudi Arabia	2021-05-11	14
SA	Saudi Arabia	2021-05-12	17
SA	Saudi Arabia	2021-05-13	-11
SA	Saudi Arabia	2021-05-14	-10
SA	Saudi Arabia	2021-05-15	-9
SA	Saudi Arabia	2021-05-16	3
SA	Saudi Arabia	2021-05-17	0
SA	Saudi Arabia	2021-05-18	-1
SA	Saudi Arabia	2021-05-19	-3
SA	Saudi Arabia	2021-05-20	-2
SA	Saudi Arabia	2021-05-21	-5
SA	Saudi Arabia	2021-05-22	-3
SA	Saudi Arabia	2021-05-23	2
SA	Saudi Arabia	2021-05-24	0
SA	Saudi Arabia	2021-05-25	2
SA	Saudi Arabia	2021-05-26	3
SA	Saudi Arabia	2021-05-27	7
SA	Saudi Arabia	2021-05-28	5
SA	Saudi Arabia	2021-05-29	6
SA	Saudi Arabia	2021-05-30	10
SA	Saudi Arabia	2021-05-31	8
SA	Saudi Arabia	2021-06-01	10
SA	Saudi Arabia	2021-06-02	9
SA	Saudi Arabia	2021-06-03	8
SA	Saudi Arabia	2021-06-04	6
SA	Saudi Arabia	2021-06-05	5
SA	Saudi Arabia	2021-06-06	10
SA	Saudi Arabia	2021-06-07	6
SA	Saudi Arabia	2021-06-08	8
SA	Saudi Arabia	2021-06-09	6
SA	Saudi Arabia	2021-06-10	8
SA	Saudi Arabia	2021-06-11	3
SA	Saudi Arabia	2021-06-12	2
SA	Saudi Arabia	2021-06-13	7
SA	Saudi Arabia	2021-06-14	4
SA	Saudi Arabia	2021-06-15	4
SA	Saudi Arabia	2021-06-16	4
SA	Saudi Arabia	2021-06-17	1
SA	Saudi Arabia	2021-06-18	-1
SA	Saudi Arabia	2021-06-19	0
SA	Saudi Arabia	2021-06-20	5
SA	Saudi Arabia	2021-06-21	1
SA	Saudi Arabia	2021-06-22	2
SA	Saudi Arabia	2021-06-23	1
SA	Saudi Arabia	2021-06-24	4
SA	Saudi Arabia	2021-06-25	1
SA	Saudi Arabia	2021-06-26	1
SA	Saudi Arabia	2021-06-27	12
SA	Saudi Arabia	2021-06-28	9
SA	Saudi Arabia	2021-06-29	7
SA	Saudi Arabia	2021-06-30	8
SA	Saudi Arabia	2021-07-01	9
SA	Saudi Arabia	2021-07-02	6
SA	Saudi Arabia	2021-07-03	6
SA	Saudi Arabia	2021-07-04	12
SA	Saudi Arabia	2021-07-05	9
SA	Saudi Arabia	2021-07-06	9
SA	Saudi Arabia	2021-07-07	8
SA	Saudi Arabia	2021-07-08	7
SA	Saudi Arabia	2021-07-09	5
SA	Saudi Arabia	2021-07-10	5
SA	Saudi Arabia	2021-07-11	12
SA	Saudi Arabia	2021-07-12	9
SA	Saudi Arabia	2021-07-13	11
SA	Saudi Arabia	2021-07-14	11
SA	Saudi Arabia	2021-07-15	9
SA	Saudi Arabia	2021-07-16	5
SA	Saudi Arabia	2021-07-17	8
SA	Saudi Arabia	2021-07-18	22
SA	Saudi Arabia	2021-07-19	5
SA	Saudi Arabia	2021-07-20	-13
SA	Saudi Arabia	2021-07-21	-9
SA	Saudi Arabia	2021-07-22	-10
SA	Saudi Arabia	2021-07-23	-8
SA	Saudi Arabia	2021-07-24	-5
SA	Saudi Arabia	2021-07-25	5
SA	Saudi Arabia	2021-07-26	2
SA	Saudi Arabia	2021-07-27	8
SA	Saudi Arabia	2021-07-28	8
SA	Saudi Arabia	2021-07-29	7
SA	Saudi Arabia	2021-07-30	3
SA	Saudi Arabia	2021-07-31	4
SA	Saudi Arabia	2021-08-01	13
SA	Saudi Arabia	2021-08-02	11
SA	Saudi Arabia	2021-08-03	11
SA	Saudi Arabia	2021-08-04	10
SA	Saudi Arabia	2021-08-05	9
SA	Saudi Arabia	2021-08-06	5
SA	Saudi Arabia	2021-08-07	5
SA	Saudi Arabia	2021-08-08	11
SA	Saudi Arabia	2021-08-09	9
SA	Saudi Arabia	2021-08-10	11
SA	Saudi Arabia	2021-08-11	9
SA	Saudi Arabia	2021-08-12	8
SA	Saudi Arabia	2021-08-13	3
SA	Saudi Arabia	2021-08-14	3
SA	Saudi Arabia	2021-08-15	9
SA	Saudi Arabia	2021-08-16	6
SA	Saudi Arabia	2021-08-17	6
SA	Saudi Arabia	2021-08-18	1
SA	Saudi Arabia	2021-08-19	-2
SA	Saudi Arabia	2021-08-20	1
SA	Saudi Arabia	2021-08-21	3
SA	Saudi Arabia	2021-08-22	8
SA	Saudi Arabia	2021-08-23	5
SA	Saudi Arabia	2021-08-24	7
SA	Saudi Arabia	2021-08-25	10
SA	Saudi Arabia	2021-08-26	16
SA	Saudi Arabia	2021-08-27	12
SA	Saudi Arabia	2021-08-28	15
SA	Saudi Arabia	2021-08-29	16
SA	Saudi Arabia	2021-08-30	12
SA	Saudi Arabia	2021-08-31	13
SA	Saudi Arabia	2021-09-01	12
SA	Saudi Arabia	2021-09-02	12
SA	Saudi Arabia	2021-09-03	13
SA	Saudi Arabia	2021-09-04	13
SA	Saudi Arabia	2021-09-05	14
SA	Saudi Arabia	2021-09-06	10
SA	Saudi Arabia	2021-09-07	9
SA	Saudi Arabia	2021-09-08	10
SA	Saudi Arabia	2021-09-09	13
SA	Saudi Arabia	2021-09-10	13
SA	Saudi Arabia	2021-09-11	12
SA	Saudi Arabia	2021-09-12	13
SA	Saudi Arabia	2021-09-13	9
SA	Saudi Arabia	2021-09-14	9
SA	Saudi Arabia	2021-09-15	9
SA	Saudi Arabia	2021-09-16	10
SA	Saudi Arabia	2021-09-17	10
SA	Saudi Arabia	2021-09-18	8
SA	Saudi Arabia	2021-09-19	11
SA	Saudi Arabia	2021-09-20	9
SA	Saudi Arabia	2021-09-21	12
SA	Saudi Arabia	2021-09-22	21
SA	Saudi Arabia	2021-09-23	19
SA	Saudi Arabia	2021-09-24	9
SA	Saudi Arabia	2021-09-25	5
SA	Saudi Arabia	2021-09-26	10
SA	Saudi Arabia	2021-09-27	12
SA	Saudi Arabia	2021-09-28	12
SA	Saudi Arabia	2021-09-29	12
SA	Saudi Arabia	2021-09-30	15
SA	Saudi Arabia	2021-10-01	15
SA	Saudi Arabia	2021-10-02	14
SA	Saudi Arabia	2021-10-03	15
SA	Saudi Arabia	2021-10-04	10
SA	Saudi Arabia	2021-10-05	11
SA	Saudi Arabia	2021-10-06	12
SA	Saudi Arabia	2021-10-07	14
SA	Saudi Arabia	2021-10-08	14
SA	Saudi Arabia	2021-10-09	13
SA	Saudi Arabia	2021-10-10	16
SA	Saudi Arabia	2021-10-11	11
SA	Saudi Arabia	2021-10-12	10
SA	Saudi Arabia	2021-10-13	11
SA	Saudi Arabia	2021-10-14	12
SA	Saudi Arabia	2021-10-15	11
YE	Yemen	2021-01-01	33
YE	Yemen	2021-01-02	37
YE	Yemen	2021-01-03	39
YE	Yemen	2021-01-04	41
YE	Yemen	2021-01-05	36
YE	Yemen	2021-01-06	36
YE	Yemen	2021-01-07	40
YE	Yemen	2021-01-08	33
YE	Yemen	2021-01-09	38
YE	Yemen	2021-01-10	42
YE	Yemen	2021-01-11	43
YE	Yemen	2021-01-12	33
YE	Yemen	2021-01-13	29
YE	Yemen	2021-01-14	25
YE	Yemen	2021-01-15	15
YE	Yemen	2021-01-16	14
YE	Yemen	2021-01-17	20
YE	Yemen	2021-01-18	21
YE	Yemen	2021-01-19	17
YE	Yemen	2021-01-20	15
YE	Yemen	2021-01-21	21
YE	Yemen	2021-01-22	16
YE	Yemen	2021-01-23	18
YE	Yemen	2021-01-24	24
YE	Yemen	2021-01-25	25
YE	Yemen	2021-01-26	22
YE	Yemen	2021-01-27	21
YE	Yemen	2021-01-28	27
YE	Yemen	2021-01-29	25
YE	Yemen	2021-01-30	32
YE	Yemen	2021-01-31	35
YE	Yemen	2021-02-01	38
YE	Yemen	2021-02-02	33
YE	Yemen	2021-02-03	19
YE	Yemen	2021-02-04	15
YE	Yemen	2021-02-05	13
YE	Yemen	2021-02-06	14
YE	Yemen	2021-02-07	17
YE	Yemen	2021-02-08	19
YE	Yemen	2021-02-09	24
YE	Yemen	2021-02-10	22
YE	Yemen	2021-02-11	26
YE	Yemen	2021-02-12	23
YE	Yemen	2021-02-13	25
YE	Yemen	2021-02-14	30
YE	Yemen	2021-02-15	29
YE	Yemen	2021-02-16	29
YE	Yemen	2021-02-17	28
YE	Yemen	2021-02-18	32
YE	Yemen	2021-02-19	28
YE	Yemen	2021-02-20	30
YE	Yemen	2021-02-21	32
YE	Yemen	2021-02-22	34
YE	Yemen	2021-02-23	29
YE	Yemen	2021-02-24	29
YE	Yemen	2021-02-25	32
YE	Yemen	2021-02-26	25
YE	Yemen	2021-02-27	30
YE	Yemen	2021-02-28	31
YE	Yemen	2021-03-01	34
YE	Yemen	2021-03-02	32
YE	Yemen	2021-03-03	32
YE	Yemen	2021-03-04	35
YE	Yemen	2021-03-05	30
YE	Yemen	2021-03-06	31
YE	Yemen	2021-03-07	35
YE	Yemen	2021-03-08	35
YE	Yemen	2021-03-09	32
YE	Yemen	2021-03-10	33
YE	Yemen	2021-03-11	37
YE	Yemen	2021-03-12	32
YE	Yemen	2021-03-13	37
YE	Yemen	2021-03-14	41
YE	Yemen	2021-03-15	41
YE	Yemen	2021-03-16	33
YE	Yemen	2021-03-17	36
YE	Yemen	2021-03-18	41
YE	Yemen	2021-03-19	36
YE	Yemen	2021-03-20	29
YE	Yemen	2021-03-21	46
YE	Yemen	2021-03-22	45
YE	Yemen	2021-03-23	39
YE	Yemen	2021-03-24	39
YE	Yemen	2021-03-25	44
YE	Yemen	2021-03-26	38
YE	Yemen	2021-03-27	42
YE	Yemen	2021-03-28	45
YE	Yemen	2021-03-29	48
YE	Yemen	2021-03-30	44
YE	Yemen	2021-03-31	42
YE	Yemen	2021-04-01	48
YE	Yemen	2021-04-02	43
YE	Yemen	2021-04-03	48
YE	Yemen	2021-04-04	53
YE	Yemen	2021-04-05	56
YE	Yemen	2021-04-06	51
YE	Yemen	2021-04-07	47
YE	Yemen	2021-04-08	52
YE	Yemen	2021-04-09	48
YE	Yemen	2021-04-10	57
YE	Yemen	2021-04-11	62
YE	Yemen	2021-04-12	68
YE	Yemen	2021-04-13	22
YE	Yemen	2021-04-14	28
YE	Yemen	2021-04-15	26
YE	Yemen	2021-04-16	41
YE	Yemen	2021-04-17	29
YE	Yemen	2021-04-18	37
YE	Yemen	2021-04-19	42
YE	Yemen	2021-04-20	40
YE	Yemen	2021-04-21	40
YE	Yemen	2021-04-22	35
YE	Yemen	2021-04-23	54
YE	Yemen	2021-04-24	40
YE	Yemen	2021-04-25	46
YE	Yemen	2021-04-26	49
YE	Yemen	2021-04-27	44
YE	Yemen	2021-04-28	40
YE	Yemen	2021-04-29	43
YE	Yemen	2021-04-30	66
YE	Yemen	2021-05-01	42
YE	Yemen	2021-05-02	52
YE	Yemen	2021-05-03	62
YE	Yemen	2021-05-04	61
YE	Yemen	2021-05-05	53
YE	Yemen	2021-05-06	53
YE	Yemen	2021-05-07	80
YE	Yemen	2021-05-08	59
YE	Yemen	2021-05-09	68
YE	Yemen	2021-05-10	77
YE	Yemen	2021-05-11	74
YE	Yemen	2021-05-12	70
YE	Yemen	2021-05-13	45
YE	Yemen	2021-05-14	46
YE	Yemen	2021-05-15	36
YE	Yemen	2021-05-16	43
YE	Yemen	2021-05-17	52
YE	Yemen	2021-05-18	51
YE	Yemen	2021-05-19	48
YE	Yemen	2021-05-20	52
YE	Yemen	2021-05-21	62
YE	Yemen	2021-05-22	65
YE	Yemen	2021-05-23	68
YE	Yemen	2021-05-24	77
YE	Yemen	2021-05-25	70
YE	Yemen	2021-05-26	70
YE	Yemen	2021-05-27	74
YE	Yemen	2021-05-28	77
YE	Yemen	2021-05-29	76
YE	Yemen	2021-05-30	82
YE	Yemen	2021-05-31	89
YE	Yemen	2021-06-01	89
YE	Yemen	2021-06-02	83
YE	Yemen	2021-06-03	85
YE	Yemen	2021-06-04	83
YE	Yemen	2021-06-05	84
YE	Yemen	2021-06-06	88
YE	Yemen	2021-06-07	93
YE	Yemen	2021-06-08	90
YE	Yemen	2021-06-09	88
YE	Yemen	2021-06-10	87
YE	Yemen	2021-06-11	80
YE	Yemen	2021-06-12	80
YE	Yemen	2021-06-13	84
YE	Yemen	2021-06-14	87
YE	Yemen	2021-06-15	87
YE	Yemen	2021-06-16	81
YE	Yemen	2021-06-17	78
YE	Yemen	2021-06-18	72
YE	Yemen	2021-06-19	72
YE	Yemen	2021-06-20	74
YE	Yemen	2021-06-21	78
YE	Yemen	2021-06-22	77
YE	Yemen	2021-06-23	75
YE	Yemen	2021-06-24	79
YE	Yemen	2021-06-25	73
YE	Yemen	2021-06-26	76
YE	Yemen	2021-06-27	79
YE	Yemen	2021-06-28	85
YE	Yemen	2021-06-29	75
YE	Yemen	2021-06-30	75
YE	Yemen	2021-07-01	82
YE	Yemen	2021-07-02	79
YE	Yemen	2021-07-03	80
YE	Yemen	2021-07-04	85
YE	Yemen	2021-07-05	94
YE	Yemen	2021-07-06	92
YE	Yemen	2021-07-07	88
YE	Yemen	2021-07-08	89
YE	Yemen	2021-07-09	84
YE	Yemen	2021-07-10	88
YE	Yemen	2021-07-11	92
YE	Yemen	2021-07-12	100
YE	Yemen	2021-07-13	99
YE	Yemen	2021-07-14	102
YE	Yemen	2021-07-15	104
YE	Yemen	2021-07-16	100
YE	Yemen	2021-07-17	111
YE	Yemen	2021-07-18	116
YE	Yemen	2021-07-19	101
YE	Yemen	2021-07-20	60
YE	Yemen	2021-07-21	43
YE	Yemen	2021-07-22	43
YE	Yemen	2021-07-23	59
YE	Yemen	2021-07-24	59
YE	Yemen	2021-07-25	65
YE	Yemen	2021-07-26	80
YE	Yemen	2021-07-27	81
YE	Yemen	2021-07-28	80
YE	Yemen	2021-07-29	79
YE	Yemen	2021-07-30	82
YE	Yemen	2021-07-31	86
YE	Yemen	2021-08-01	93
YE	Yemen	2021-08-02	94
YE	Yemen	2021-08-03	98
YE	Yemen	2021-08-04	91
YE	Yemen	2021-08-05	89
YE	Yemen	2021-08-06	87
YE	Yemen	2021-08-07	89
YE	Yemen	2021-08-08	93
YE	Yemen	2021-08-09	99
YE	Yemen	2021-08-10	101
YE	Yemen	2021-08-11	83
YE	Yemen	2021-08-12	92
YE	Yemen	2021-08-13	91
YE	Yemen	2021-08-14	93
YE	Yemen	2021-08-15	98
YE	Yemen	2021-08-16	102
YE	Yemen	2021-08-17	94
YE	Yemen	2021-08-18	91
YE	Yemen	2021-08-19	92
YE	Yemen	2021-08-20	92
YE	Yemen	2021-08-21	92
YE	Yemen	2021-08-22	94
YE	Yemen	2021-08-23	102
YE	Yemen	2021-08-24	94
YE	Yemen	2021-08-25	92
YE	Yemen	2021-08-26	95
YE	Yemen	2021-08-27	89
YE	Yemen	2021-08-28	86
YE	Yemen	2021-08-29	91
YE	Yemen	2021-08-30	97
YE	Yemen	2021-08-31	93
YE	Yemen	2021-09-01	95
YE	Yemen	2021-09-02	97
YE	Yemen	2021-09-03	90
YE	Yemen	2021-09-04	89
YE	Yemen	2021-09-05	92
YE	Yemen	2021-09-06	99
YE	Yemen	2021-09-07	96
YE	Yemen	2021-09-08	90
YE	Yemen	2021-09-09	94
YE	Yemen	2021-09-10	87
YE	Yemen	2021-09-11	86
YE	Yemen	2021-09-12	91
YE	Yemen	2021-09-13	94
YE	Yemen	2021-09-14	89
YE	Yemen	2021-09-15	83
YE	Yemen	2021-09-16	87
YE	Yemen	2021-09-17	77
YE	Yemen	2021-09-18	85
YE	Yemen	2021-09-19	89
YE	Yemen	2021-09-20	97
YE	Yemen	2021-09-21	87
YE	Yemen	2021-09-22	89
YE	Yemen	2021-09-23	94
YE	Yemen	2021-09-24	85
YE	Yemen	2021-09-25	87
YE	Yemen	2021-09-26	84
YE	Yemen	2021-09-27	94
YE	Yemen	2021-09-28	91
YE	Yemen	2021-09-29	91
YE	Yemen	2021-09-30	95
YE	Yemen	2021-10-01	89
YE	Yemen	2021-10-02	88
YE	Yemen	2021-10-03	78
YE	Yemen	2021-10-04	98
YE	Yemen	2021-10-05	88
YE	Yemen	2021-10-06	90
YE	Yemen	2021-10-07	97
YE	Yemen	2021-10-08	88
YE	Yemen	2021-10-09	94
YE	Yemen	2021-10-10	97
YE	Yemen	2021-10-11	102
YE	Yemen	2021-10-12	100
YE	Yemen	2021-10-13	97
YE	Yemen	2021-10-14	98
YE	Yemen	2021-10-15	93

## Sheet: Residential
Code	Country	Date	Residential percent change from baseline
AE	United Arab Emirates	2021-03-01	7
AE	United Arab Emirates	2021-03-02	7
AE	United Arab Emirates	2021-03-03	7
AE	United Arab Emirates	2021-03-04	8
AE	United Arab Emirates	2021-03-05	5
AE	United Arab Emirates	2021-03-06	4
AE	United Arab Emirates	2021-03-07	7
AE	United Arab Emirates	2021-03-08	7
AE	United Arab Emirates	2021-03-09	7
AE	United Arab Emirates	2021-03-10	7
AE	United Arab Emirates	2021-03-11	8
AE	United Arab Emirates	2021-03-12	5
AE	United Arab Emirates	2021-03-13	4
AE	United Arab Emirates	2021-03-14	7
AE	United Arab Emirates	2021-03-15	7
AE	United Arab Emirates	2021-03-16	7
AE	United Arab Emirates	2021-03-17	7
AE	United Arab Emirates	2021-03-18	8
AE	United Arab Emirates	2021-03-19	5
AE	United Arab Emirates	2021-03-20	4
AE	United Arab Emirates	2021-03-21	7
AE	United Arab Emirates	2021-03-22	7
AE	United Arab Emirates	2021-03-23	7
AE	United Arab Emirates	2021-03-24	7
AE	United Arab Emirates	2021-03-25	8
AE	United Arab Emirates	2021-03-26	5
AE	United Arab Emirates	2021-03-27	4
AE	United Arab Emirates	2021-03-28	6
AE	United Arab Emirates	2021-03-29	7
AE	United Arab Emirates	2021-03-30	6
AE	United Arab Emirates	2021-03-31	6
AE	United Arab Emirates	2021-04-01	7
AE	United Arab Emirates	2021-04-02	4
AE	United Arab Emirates	2021-04-03	3
AE	United Arab Emirates	2021-04-04	6
AE	United Arab Emirates	2021-04-05	6
AE	United Arab Emirates	2021-04-06	6
AE	United Arab Emirates	2021-04-07	6
AE	United Arab Emirates	2021-04-08	7
AE	United Arab Emirates	2021-04-09	4
AE	United Arab Emirates	2021-04-10	3
AE	United Arab Emirates	2021-04-11	5
AE	United Arab Emirates	2021-04-12	5
AE	United Arab Emirates	2021-04-13	13
AE	United Arab Emirates	2021-04-14	13
AE	United Arab Emirates	2021-04-15	14
AE	United Arab Emirates	2021-04-16	10
AE	United Arab Emirates	2021-04-17	10
AE	United Arab Emirates	2021-04-18	12
AE	United Arab Emirates	2021-04-19	13
AE	United Arab Emirates	2021-04-20	13
AE	United Arab Emirates	2021-04-21	13
AE	United Arab Emirates	2021-04-22	14
AE	United Arab Emirates	2021-04-23	10
AE	United Arab Emirates	2021-04-24	10
AE	United Arab Emirates	2021-04-25	12
AE	United Arab Emirates	2021-04-26	13
AE	United Arab Emirates	2021-04-27	12
AE	United Arab Emirates	2021-04-28	12
AE	United Arab Emirates	2021-04-29	13
AE	United Arab Emirates	2021-04-30	9
AE	United Arab Emirates	2021-05-01	9
AE	United Arab Emirates	2021-05-02	12
AE	United Arab Emirates	2021-05-03	12
AE	United Arab Emirates	2021-05-04	12
AE	United Arab Emirates	2021-05-05	12
AE	United Arab Emirates	2021-05-06	13
AE	United Arab Emirates	2021-05-07	9
AE	United Arab Emirates	2021-05-08	9
AE	United Arab Emirates	2021-05-09	11
AE	United Arab Emirates	2021-05-10	10
AE	United Arab Emirates	2021-05-11	17
AE	United Arab Emirates	2021-05-12	20
AE	United Arab Emirates	2021-05-13	21
AE	United Arab Emirates	2021-05-14	5
AE	United Arab Emirates	2021-05-15	10
AE	United Arab Emirates	2021-05-16	7
AE	United Arab Emirates	2021-05-17	8
AE	United Arab Emirates	2021-05-18	8
AE	United Arab Emirates	2021-05-19	8
AE	United Arab Emirates	2021-05-20	9
AE	United Arab Emirates	2021-05-21	8
AE	United Arab Emirates	2021-05-22	6
AE	United Arab Emirates	2021-05-23	8
AE	United Arab Emirates	2021-05-24	8
AE	United Arab Emirates	2021-05-25	8
AE	United Arab Emirates	2021-05-26	8
AE	United Arab Emirates	2021-05-27	8
AE	United Arab Emirates	2021-05-28	6
AE	United Arab Emirates	2021-05-29	5
AE	United Arab Emirates	2021-05-30	7
AE	United Arab Emirates	2021-05-31	7
AE	United Arab Emirates	2021-06-01	7
AE	United Arab Emirates	2021-06-02	7
AE	United Arab Emirates	2021-06-03	8
AE	United Arab Emirates	2021-06-04	7
AE	United Arab Emirates	2021-06-05	6
AE	United Arab Emirates	2021-06-06	7
AE	United Arab Emirates	2021-06-07	8
AE	United Arab Emirates	2021-06-08	8
AE	United Arab Emirates	2021-06-09	8
AE	United Arab Emirates	2021-06-10	8
AE	United Arab Emirates	2021-06-11	7
AE	United Arab Emirates	2021-06-12	6
AE	United Arab Emirates	2021-06-13	7
AE	United Arab Emirates	2021-06-14	7
AE	United Arab Emirates	2021-06-15	7
AE	United Arab Emirates	2021-06-16	7
AE	United Arab Emirates	2021-06-17	7
AE	United Arab Emirates	2021-06-18	7
AE	United Arab Emirates	2021-06-19	5
AE	United Arab Emirates	2021-06-20	7
AE	United Arab Emirates	2021-06-21	7
AE	United Arab Emirates	2021-06-22	7
AE	United Arab Emirates	2021-06-23	7
AE	United Arab Emirates	2021-06-24	8
AE	United Arab Emirates	2021-06-25	7
AE	United Arab Emirates	2021-06-26	5
AE	United Arab Emirates	2021-06-27	6
AE	United Arab Emirates	2021-06-28	6
AE	United Arab Emirates	2021-06-29	6
AE	United Arab Emirates	2021-06-30	5
EG	Egypt	2021-03-01	-2
EG	Egypt	2021-03-02	-2
EG	Egypt	2021-03-03	-1
EG	Egypt	2021-03-04	-1
EG	Egypt	2021-03-05	0
EG	Egypt	2021-03-06	-2
EG	Egypt	2021-03-07	-2
EG	Egypt	2021-03-08	-2
EG	Egypt	2021-03-09	-2
EG	Egypt	2021-03-10	-1
EG	Egypt	2021-03-11	-2
EG	Egypt	2021-03-12	0
EG	Egypt	2021-03-13	-2
EG	Egypt	2021-03-14	-2
EG	Egypt	2021-03-15	-1
EG	Egypt	2021-03-16	-2
EG	Egypt	2021-03-17	-2
EG	Egypt	2021-03-18	-2
EG	Egypt	2021-03-19	-1
EG	Egypt	2021-03-20	-3
EG	Egypt	2021-03-21	-3
EG	Egypt	2021-03-22	-2
EG	Egypt	2021-03-23	-2
EG	Egypt	2021-03-24	-1
EG	Egypt	2021-03-25	-1
EG	Egypt	2021-03-26	0
EG	Egypt	2021-03-27	-1
EG	Egypt	2021-03-28	-1
EG	Egypt	2021-03-29	-1
EG	Egypt	2021-03-30	-2
EG	Egypt	2021-03-31	-2
EG	Egypt	2021-04-01	-2
EG	Egypt	2021-04-02	-1
EG	Egypt	2021-04-03	-2
EG	Egypt	2021-04-04	-3
EG	Egypt	2021-04-05	-3
EG	Egypt	2021-04-06	-3
EG	Egypt	2021-04-07	-3
EG	Egypt	2021-04-08	-2
EG	Egypt	2021-04-09	-1
EG	Egypt	2021-04-10	-3
EG	Egypt	2021-04-11	-3
EG	Egypt	2021-04-12	-4
EG	Egypt	2021-04-13	5
EG	Egypt	2021-04-14	4
EG	Egypt	2021-04-15	5
EG	Egypt	2021-04-16	3
EG	Egypt	2021-04-17	2
EG	Egypt	2021-04-18	3
EG	Egypt	2021-04-19	4
EG	Egypt	2021-04-20	2
EG	Egypt	2021-04-21	3
EG	Egypt	2021-04-22	3
EG	Egypt	2021-04-23	3
EG	Egypt	2021-04-24	2
EG	Egypt	2021-04-25	3
EG	Egypt	2021-04-26	2
EG	Egypt	2021-04-27	2
EG	Egypt	2021-04-28	1
EG	Egypt	2021-04-29	8
EG	Egypt	2021-04-30	2
EG	Egypt	2021-05-01	4
EG	Egypt	2021-05-02	8
EG	Egypt	2021-05-03	9
EG	Egypt	2021-05-04	1
EG	Egypt	2021-05-05	2
EG	Egypt	2021-05-06	4
EG	Egypt	2021-05-07	4
EG	Egypt	2021-05-08	3
EG	Egypt	2021-05-09	3
EG	Egypt	2021-05-10	3
EG	Egypt	2021-05-11	2
EG	Egypt	2021-05-12	9
EG	Egypt	2021-05-13	6
EG	Egypt	2021-05-14	1
EG	Egypt	2021-05-15	5
EG	Egypt	2021-05-16	8
EG	Egypt	2021-05-17	1
EG	Egypt	2021-05-18	1
EG	Egypt	2021-05-19	1
EG	Egypt	2021-05-20	2
EG	Egypt	2021-05-21	1
EG	Egypt	2021-05-22	-1
EG	Egypt	2021-05-23	-1
EG	Egypt	2021-05-24	-1
EG	Egypt	2021-05-25	-2
EG	Egypt	2021-05-26	-1
EG	Egypt	2021-05-27	-1
EG	Egypt	2021-05-28	-1
EG	Egypt	2021-05-29	-3
EG	Egypt	2021-05-30	-2
EG	Egypt	2021-05-31	-2
EG	Egypt	2021-06-01	-4
EG	Egypt	2021-06-02	-3
EG	Egypt	2021-06-03	-3
EG	Egypt	2021-06-04	-2
EG	Egypt	2021-06-05	-4
EG	Egypt	2021-06-06	-3
EG	Egypt	2021-06-07	-3
EG	Egypt	2021-06-08	-3
EG	Egypt	2021-06-09	-3
EG	Egypt	2021-06-10	-3
EG	Egypt	2021-06-11	-2
EG	Egypt	2021-06-12	-4
EG	Egypt	2021-06-13	-4
EG	Egypt	2021-06-14	-4
EG	Egypt	2021-06-15	-4
EG	Egypt	2021-06-16	-4
EG	Egypt	2021-06-17	-4
EG	Egypt	2021-06-18	-3
EG	Egypt	2021-06-19	-5
EG	Egypt	2021-06-20	-4
EG	Egypt	2021-06-21	-5
EG	Egypt	2021-06-22	-4
EG	Egypt	2021-06-23	-4
EG	Egypt	2021-06-24	-4
EG	Egypt	2021-06-25	-3
EG	Egypt	2021-06-26	-5
EG	Egypt	2021-06-27	-4
EG	Egypt	2021-06-28	-4
EG	Egypt	2021-06-29	-5
EG	Egypt	2021-06-30	-5
EG	Egypt	2021-07-01	1
EG	Egypt	2021-07-02	1
EG	Egypt	2021-07-03	2
EG	Egypt	2021-07-04	2
EG	Egypt	2021-07-05	2
EG	Egypt	2021-07-06	1
EG	Egypt	2021-07-07	1
EG	Egypt	2021-07-08	2
EG	Egypt	2021-07-09	1
EG	Egypt	2021-07-10	2
EG	Egypt	2021-07-11	2
EG	Egypt	2021-07-12	2
EG	Egypt	2021-07-13	1
EG	Egypt	2021-07-14	1
EG	Egypt	2021-07-15	2
EG	Egypt	2021-07-16	1
EG	Egypt	2021-07-17	1
EG	Egypt	2021-07-18	1
EG	Egypt	2021-07-19	0
EG	Egypt	2021-07-20	1
EG	Egypt	2021-07-21	0
EG	Egypt	2021-07-22	2
EG	Egypt	2021-07-23	1
EG	Egypt	2021-07-24	2
EG	Egypt	2021-07-25	2
EG	Egypt	2021-07-26	2
EG	Egypt	2021-07-27	2
EG	Egypt	2021-07-28	2
EG	Egypt	2021-07-29	2
EG	Egypt	2021-07-30	1
EG	Egypt	2021-07-31	1
EG	Egypt	2021-08-01	1
EG	Egypt	2021-08-02	0
EG	Egypt	2021-08-03	1
EG	Egypt	2021-08-04	0
EG	Egypt	2021-08-05	0
EG	Egypt	2021-08-06	0
EG	Egypt	2021-08-07	0
EG	Egypt	2021-08-08	1
EG	Egypt	2021-08-09	0
EG	Egypt	2021-08-10	1
EG	Egypt	2021-08-11	0
EG	Egypt	2021-08-12	0
EG	Egypt	2021-08-13	7
EG	Egypt	2021-08-14	6
EG	Egypt	2021-08-15	7
EG	Egypt	2021-08-16	5
EG	Egypt	2021-08-17	5
EG	Egypt	2021-08-18	5
EG	Egypt	2021-08-19	6
EG	Egypt	2021-08-20	5
EG	Egypt	2021-08-21	5
EG	Egypt	2021-08-22	5
EG	Egypt	2021-08-23	4
EG	Egypt	2021-08-24	5
EG	Egypt	2021-08-25	5
EG	Egypt	2021-08-26	5
EG	Egypt	2021-08-27	4
EG	Egypt	2021-08-28	2
EG	Egypt	2021-08-29	10
EG	Egypt	2021-08-30	3
EG	Egypt	2021-08-31	6
EG	Egypt	2021-09-01	9
EG	Egypt	2021-09-02	11
EG	Egypt	2021-09-03	3
EG	Egypt	2021-09-04	4
EG	Egypt	2021-09-05	6
EG	Egypt	2021-09-06	5
EG	Egypt	2021-09-07	6
EG	Egypt	2021-09-08	4
EG	Egypt	2021-09-09	5
EG	Egypt	2021-09-10	4
EG	Egypt	2021-09-11	10
EG	Egypt	2021-09-12	9
EG	Egypt	2021-09-13	2
EG	Egypt	2021-09-14	7
EG	Egypt	2021-09-15	9
EG	Egypt	2021-09-16	4
EG	Egypt	2021-09-17	3
EG	Egypt	2021-09-18	3
EG	Egypt	2021-09-19	4
EG	Egypt	2021-09-20	3
EG	Egypt	2021-09-21	2
EG	Egypt	2021-09-22	2
EG	Egypt	2021-09-23	3
EG	Egypt	2021-09-24	2
EG	Egypt	2021-09-25	2
EG	Egypt	2021-09-26	2
EG	Egypt	2021-09-27	1
EG	Egypt	2021-09-28	1
EG	Egypt	2021-09-29	2
EG	Egypt	2021-09-30	2
EG	Egypt	2021-10-01	1
EG	Egypt	2021-10-02	1
EG	Egypt	2021-10-03	2
EG	Egypt	2021-10-04	1
EG	Egypt	2021-10-05	1
EG	Egypt	2021-10-06	1
EG	Egypt	2021-10-07	1
EG	Egypt	2021-10-08	1
EG	Egypt	2021-10-09	1
EG	Egypt	2021-10-10	1
EG	Egypt	2021-10-11	0
EG	Egypt	2021-10-12	0
EG	Egypt	2021-10-13	0
EG	Egypt	2021-10-14	1
EG	Egypt	2021-10-15	0
EG	Egypt	2021-01-01	0
EG	Egypt	2021-01-02	0
EG	Egypt	2021-01-03	-1
EG	Egypt	2021-01-04	0
EG	Egypt	2021-01-05	0
EG	Egypt	2021-01-06	0
EG	Egypt	2021-01-07	0
EG	Egypt	2021-01-08	0
EG	Egypt	2021-01-09	1
EG	Egypt	2021-01-10	0
EG	Egypt	2021-01-11	0
EG	Egypt	2021-01-12	0
EG	Egypt	2021-01-13	0
EG	Egypt	2021-01-14	0
EG	Egypt	2021-01-15	-1
EG	Egypt	2021-01-16	1
EG	Egypt	2021-01-17	1
EG	Egypt	2021-01-18	2
EG	Egypt	2021-01-19	2
EG	Egypt	2021-01-20	2
EG	Egypt	2021-01-21	0
EG	Egypt	2021-01-22	1
EG	Egypt	2021-01-23	1
EG	Egypt	2021-01-24	1
EG	Egypt	2021-01-25	2
EG	Egypt	2021-01-26	1
EG	Egypt	2021-01-27	2
EG	Egypt	2021-01-28	0
EG	Egypt	2021-01-29	1
EG	Egypt	2021-01-30	1
EG	Egypt	2021-01-31	1
EG	Egypt	2021-02-01	1
EG	Egypt	2021-02-02	1
EG	Egypt	2021-02-03	1
EG	Egypt	2021-02-04	-1
EG	Egypt	2021-02-05	-1
EG	Egypt	2021-02-06	1
EG	Egypt	2021-02-07	1
EG	Egypt	2021-02-08	2
EG	Egypt	2021-02-09	2
EG	Egypt	2021-02-10	2
EG	Egypt	2021-02-11	1
EG	Egypt	2021-02-12	2
EG	Egypt	2021-02-13	2
EG	Egypt	2021-02-14	1
EG	Egypt	2021-02-15	1
EG	Egypt	2021-02-16	1
EG	Egypt	2021-02-17	1
EG	Egypt	2021-02-18	1
EG	Egypt	2021-02-19	0
EG	Egypt	2021-02-20	0
EG	Egypt	2021-02-21	0
EG	Egypt	2021-02-22	0
EG	Egypt	2021-02-23	1
EG	Egypt	2021-02-24	1
EG	Egypt	2021-02-25	-1
EG	Egypt	2021-02-26	-1
EG	Egypt	2021-02-27	-1
EG	Egypt	2021-02-28	9
EG	Egypt	2021-07-01	2
EG	Egypt	2021-07-02	3
EG	Egypt	2021-07-03	5
EG	Egypt	2021-07-04	5
EG	Egypt	2021-07-05	1
EG	Egypt	2021-07-06	0
EG	Egypt	2021-07-07	0
EG	Egypt	2021-07-08	0
EG	Egypt	2021-07-09	2
EG	Egypt	2021-07-10	4
EG	Egypt	2021-07-11	4
EG	Egypt	2021-07-12	0
EG	Egypt	2021-07-13	-1
EG	Egypt	2021-07-14	-1
EG	Egypt	2021-07-15	0
EG	Egypt	2021-07-16	2
EG	Egypt	2021-07-17	3
EG	Egypt	2021-07-18	3
EG	Egypt	2021-07-19	-1
EG	Egypt	2021-07-20	-2
EG	Egypt	2021-07-21	0
EG	Egypt	2021-07-22	-1
EG	Egypt	2021-07-23	2
EG	Egypt	2021-07-24	3
EG	Egypt	2021-07-25	3
EG	Egypt	2021-07-26	0
EG	Egypt	2021-07-27	-1
EG	Egypt	2021-07-28	-2
EG	Egypt	2021-07-29	6
EG	Egypt	2021-07-30	8
EG	Egypt	2021-07-31	-3
EG	Egypt	2021-08-01	-3
EG	Egypt	2021-08-02	-2
EG	Egypt	2021-08-03	-3
EG	Egypt	2021-08-04	-2
EG	Egypt	2021-08-05	-2
EG	Egypt	2021-08-06	1
EG	Egypt	2021-08-07	-2
EG	Egypt	2021-08-08	-3
EG	Egypt	2021-08-09	-3
EG	Egypt	2021-08-10	-4
EG	Egypt	2021-08-11	-4
EG	Egypt	2021-08-12	-4
EG	Egypt	2021-08-13	-2
EG	Egypt	2021-08-14	-4
EG	Egypt	2021-08-15	-6
EG	Egypt	2021-08-16	-6
EG	Egypt	2021-08-17	-7
EG	Egypt	2021-08-18	-7
EG	Egypt	2021-08-19	-6
EG	Egypt	2021-08-20	-5
EG	Egypt	2021-08-21	-5
EG	Egypt	2021-08-22	-6
EG	Egypt	2021-08-23	-7
EG	Egypt	2021-08-24	-7
EG	Egypt	2021-08-25	-7
EG	Egypt	2021-08-26	-7
EG	Egypt	2021-08-27	-5
EG	Egypt	2021-08-28	-5
EG	Egypt	2021-08-29	-7
EG	Egypt	2021-08-30	-6
EG	Egypt	2021-08-31	-8
EG	Egypt	2021-09-01	-7
EG	Egypt	2021-09-02	-7
EG	Egypt	2021-09-03	-6
EG	Egypt	2021-09-04	-6
EG	Egypt	2021-09-05	-7
EG	Egypt	2021-09-06	-7
EG	Egypt	2021-09-07	-8
EG	Egypt	2021-09-08	-8
EG	Egypt	2021-09-09	-7
EG	Egypt	2021-09-10	-5
EG	Egypt	2021-09-11	-5
EG	Egypt	2021-09-12	-6
EG	Egypt	2021-09-13	-7
EG	Egypt	2021-09-14	-8
EG	Egypt	2021-09-15	-8
EG	Egypt	2021-09-16	-7
EG	Egypt	2021-09-17	-7
EG	Egypt	2021-09-18	-6
EG	Egypt	2021-09-19	-5
EG	Egypt	2021-09-20	-5
EG	Egypt	2021-09-21	-5
EG	Egypt	2021-09-22	-6
EG	Egypt	2021-09-23	-5
EG	Egypt	2021-09-24	-5
EG	Egypt	2021-09-25	-6
EG	Egypt	2021-09-26	-5
EG	Egypt	2021-09-27	-4
EG	Egypt	2021-09-28	-3
EG	Egypt	2021-09-29	-6
EG	Egypt	2021-09-30	-5
EG	Egypt	2021-10-01	-5
EG	Egypt	2021-10-02	-5
EG	Egypt	2021-10-03	-5
EG	Egypt	2021-10-04	-5
EG	Egypt	2021-10-05	-3
EG	Egypt	2021-10-06	-6
EG	Egypt	2021-10-07	-5
EG	Egypt	2021-10-08	-5
EG	Egypt	2021-10-09	-5
EG	Egypt	2021-10-10	-5
EG	Egypt	2021-10-11	-4
EG	Egypt	2021-10-12	-3
EG	Egypt	2021-10-13	-6
EG	Egypt	2021-10-14	-6
EG	Egypt	2021-10-15	-6
EG	Egypt	2021-01-01	-6
EG	Egypt	2021-01-02	-6
EG	Egypt	2021-01-03	-6
EG	Egypt	2021-01-04	-4
EG	Egypt	2021-01-05	-6
EG	Egypt	2021-01-06	-5
EG	Egypt	2021-01-07	-6
EG	Egypt	2021-01-08	-6
EG	Egypt	2021-01-09	-6
EG	Egypt	2021-01-10	-6
EG	Egypt	2021-01-11	-4
EG	Egypt	2021-01-12	-7
EG	Egypt	2021-01-13	-7
EG	Egypt	2021-01-14	-8
EG	Egypt	2021-01-15	4
EG	Egypt	2021-01-16	3
EG	Egypt	2021-01-17	6
EG	Egypt	2021-01-18	4
EG	Egypt	2021-01-19	4
EG	Egypt	2021-01-20	4
EG	Egypt	2021-01-21	2
EG	Egypt	2021-01-22	3
EG	Egypt	2021-01-23	2
EG	Egypt	2021-01-24	6
EG	Egypt	2021-01-25	2
EG	Egypt	2021-01-26	2
EG	Egypt	2021-01-27	3
EG	Egypt	2021-01-28	2
EG	Egypt	2021-01-29	3
EG	Egypt	2021-01-30	2
EG	Egypt	2021-01-31	-3
EG	Egypt	2021-02-01	-5
EG	Egypt	2021-02-02	-2
EG	Egypt	2021-02-03	0
EG	Egypt	2021-02-04	-1
EG	Egypt	2021-02-05	0
EG	Egypt	2021-02-06	1
EG	Egypt	2021-02-07	3
EG	Egypt	2021-02-08	-1
EG	Egypt	2021-02-09	0
EG	Egypt	2021-02-10	0
EG	Egypt	2021-02-11	-1
EG	Egypt	2021-02-12	0
EG	Egypt	2021-02-13	2
EG	Egypt	2021-02-14	-4
EG	Egypt	2021-02-15	-2
EG	Egypt	2021-02-16	1
EG	Egypt	2021-02-17	1
EG	Egypt	2021-02-18	-2
EG	Egypt	2021-02-19	-2
EG	Egypt	2021-02-20	-2
EG	Egypt	2021-02-21	-1
EG	Egypt	2021-02-22	-2
EG	Egypt	2021-02-23	-4
EG	Egypt	2021-02-24	-4
EG	Egypt	2021-02-25	-5
EG	Egypt	2021-02-26	-5
EG	Egypt	2021-02-27	-4
EG	Egypt	2021-02-28	-4
EG	Egypt	2021-07-01	5
EG	Egypt	2021-07-02	4
EG	Egypt	2021-07-03	6
EG	Egypt	2021-07-04	5
EG	Egypt	2021-07-05	5
EG	Egypt	2021-07-06	5
EG	Egypt	2021-07-07	7
EG	Egypt	2021-07-08	6
EG	Egypt	2021-07-09	4
EG	Egypt	2021-07-10	5
EG	Egypt	2021-07-11	5
EG	Egypt	2021-07-12	5
EG	Egypt	2021-07-13	6
EG	Egypt	2021-07-14	7
EG	Egypt	2021-07-15	6
EG	Egypt	2021-07-16	5
EG	Egypt	2021-07-17	6
EG	Egypt	2021-07-18	6
EG	Egypt	2021-07-19	6
EG	Egypt	2021-07-20	5
EG	Egypt	2021-07-21	7
EG	Egypt	2021-07-22	6
EG	Egypt	2021-07-23	4
EG	Egypt	2021-07-24	5
EG	Egypt	2021-07-25	5
EG	Egypt	2021-07-26	5
EG	Egypt	2021-07-27	6
EG	Egypt	2021-07-28	7
EG	Egypt	2021-07-29	6
EG	Egypt	2021-07-30	4
EG	Egypt	2021-07-31	4
EG	Egypt	2021-08-01	4
EG	Egypt	2021-08-02	4
EG	Egypt	2021-08-03	4
EG	Egypt	2021-08-04	-4
EG	Egypt	2021-08-05	-3
EG	Egypt	2021-08-06	-3
EG	Egypt	2021-08-07	-3
EG	Egypt	2021-08-08	-1
EG	Egypt	2021-08-09	-2
EG	Egypt	2021-08-10	-3
EG	Egypt	2021-08-11	-3
EG	Egypt	2021-08-12	-3
EG	Egypt	2021-08-13	-3
EG	Egypt	2021-08-14	-2
EG	Egypt	2021-08-15	-1
EG	Egypt	2021-08-16	-2
EG	Egypt	2021-08-17	-2
EG	Egypt	2021-08-18	-2
EG	Egypt	2021-08-19	-2
EG	Egypt	2021-08-20	-3
EG	Egypt	2021-08-21	-2
EG	Egypt	2021-08-22	-1
EG	Egypt	2021-08-23	-1
EG	Egypt	2021-08-24	-4
EG	Egypt	2021-08-25	-2
EG	Egypt	2021-08-26	-3
EG	Egypt	2021-08-27	-2
EG	Egypt	2021-08-28	-2
EG	Egypt	2021-08-29	0
EG	Egypt	2021-08-30	-2
EG	Egypt	2021-08-31	-1
EG	Egypt	2021-09-01	-2
EG	Egypt	2021-09-02	-2
EG	Egypt	2021-09-03	-2
EG	Egypt	2021-09-04	-2
EG	Egypt	2021-09-05	0
EG	Egypt	2021-09-06	-2
EG	Egypt	2021-09-07	-2
EG	Egypt	2021-09-08	-2
EG	Egypt	2021-09-09	-2
EG	Egypt	2021-09-10	-2
EG	Egypt	2021-09-11	-2
EG	Egypt	2021-09-12	-1
EG	Egypt	2021-09-13	-2
EG	Egypt	2021-09-14	-3
EG	Egypt	2021-09-15	-3
EG	Egypt	2021-09-16	5
EG	Egypt	2021-09-17	4
EG	Egypt	2021-09-18	5
EG	Egypt	2021-09-19	2
EG	Egypt	2021-09-20	5
EG	Egypt	2021-09-21	4
EG	Egypt	2021-09-22	4
EG	Egypt	2021-09-23	4
EG	Egypt	2021-09-24	4
EG	Egypt	2021-09-25	4
EG	Egypt	2021-09-26	1
EG	Egypt	2021-09-27	3
EG	Egypt	2021-09-28	3
EG	Egypt	2021-09-29	3
EG	Egypt	2021-09-30	3
EG	Egypt	2021-10-01	3
EG	Egypt	2021-10-02	4
EG	Egypt	2021-10-03	0
EG	Egypt	2021-10-04	4
EG	Egypt	2021-10-05	3
EG	Egypt	2021-10-06	1
EG	Egypt	2021-10-07	2
EG	Egypt	2021-10-08	2
EG	Egypt	2021-10-09	3
EG	Egypt	2021-10-10	-1
EG	Egypt	2021-10-11	2
EG	Egypt	2021-10-12	1
EG	Egypt	2021-10-13	0
EG	Egypt	2021-10-14	1
EG	Egypt	2021-10-15	2
IQ	Iraq	2021-01-01	-8
IQ	Iraq	2021-01-02	-2
IQ	Iraq	2021-01-03	1
IQ	Iraq	2021-01-04	1
IQ	Iraq	2021-01-05	0
IQ	Iraq	2021-01-06	0
IQ	Iraq	2021-01-07	1
IQ	Iraq	2021-01-08	1
IQ	Iraq	2021-01-09	-1
IQ	Iraq	2021-01-10	0
IQ	Iraq	2021-01-11	-1
IQ	Iraq	2021-01-12	-2
IQ	Iraq	2021-01-13	-2
IQ	Iraq	2021-01-14	-2
IQ	Iraq	2021-01-15	-2
IQ	Iraq	2021-01-16	-3
IQ	Iraq	2021-01-17	-4
IQ	Iraq	2021-01-18	-4
IQ	Iraq	2021-01-19	-5
IQ	Iraq	2021-01-20	-5
IQ	Iraq	2021-01-21	-4
IQ	Iraq	2021-01-22	-3
IQ	Iraq	2021-01-23	-2
IQ	Iraq	2021-01-24	-4
IQ	Iraq	2021-01-25	-4
IQ	Iraq	2021-01-26	-5
IQ	Iraq	2021-01-27	-4
IQ	Iraq	2021-01-28	-5
IQ	Iraq	2021-01-29	-4
IQ	Iraq	2021-01-30	-3
IQ	Iraq	2021-01-31	-4
IQ	Iraq	2021-02-01	-4
IQ	Iraq	2021-02-02	-5
IQ	Iraq	2021-02-03	-5
IQ	Iraq	2021-02-04	-5
IQ	Iraq	2021-02-05	-5
IQ	Iraq	2021-02-06	-4
IQ	Iraq	2021-02-07	-4
IQ	Iraq	2021-02-08	-5
IQ	Iraq	2021-02-09	-5
IQ	Iraq	2021-02-10	-5
IQ	Iraq	2021-02-11	-5
IQ	Iraq	2021-02-12	-5
IQ	Iraq	2021-02-13	-3
IQ	Iraq	2021-02-14	-4
IQ	Iraq	2021-02-15	-5
IQ	Iraq	2021-02-16	-6
IQ	Iraq	2021-02-17	-5
IQ	Iraq	2021-02-18	-5
IQ	Iraq	2021-02-19	-38
IQ	Iraq	2021-02-20	-34
IQ	Iraq	2021-02-21	-29
IQ	Iraq	2021-02-22	4
IQ	Iraq	2021-02-23	5
IQ	Iraq	2021-02-24	3
IQ	Iraq	2021-02-25	2
IQ	Iraq	2021-02-26	-29
IQ	Iraq	2021-02-27	-22
IQ	Iraq	2021-02-28	-18
IQ	Iraq	2021-03-01	15
IQ	Iraq	2021-03-02	17
IQ	Iraq	2021-03-03	19
IQ	Iraq	2021-03-04	10
IQ	Iraq	2021-03-05	-24
IQ	Iraq	2021-03-06	-17
IQ	Iraq	2021-03-07	-11
IQ	Iraq	2021-03-08	14
IQ	Iraq	2021-03-09	14
IQ	Iraq	2021-03-10	10
IQ	Iraq	2021-03-11	9
IQ	Iraq	2021-03-12	-20
IQ	Iraq	2021-03-13	-8
IQ	Iraq	2021-03-14	-3
IQ	Iraq	2021-03-15	20
IQ	Iraq	2021-03-16	22
IQ	Iraq	2021-03-17	21
IQ	Iraq	2021-03-18	12
IQ	Iraq	2021-03-19	-10
IQ	Iraq	2021-03-20	4
IQ	Iraq	2021-03-21	-9
IQ	Iraq	2021-03-22	12
IQ	Iraq	2021-03-23	15
IQ	Iraq	2021-03-24	19
IQ	Iraq	2021-03-25	16
IQ	Iraq	2021-03-26	-8
IQ	Iraq	2021-03-27	3
IQ	Iraq	2021-03-28	26
IQ	Iraq	2021-03-29	24
IQ	Iraq	2021-03-30	28
IQ	Iraq	2021-03-31	33
IQ	Iraq	2021-04-01	25
IQ	Iraq	2021-04-02	2
IQ	Iraq	2021-04-03	13
IQ	Iraq	2021-04-04	38
IQ	Iraq	2021-04-05	37
IQ	Iraq	2021-04-06	36
IQ	Iraq	2021-04-07	34
IQ	Iraq	2021-04-08	22
IQ	Iraq	2021-04-09	0
IQ	Iraq	2021-04-10	12
IQ	Iraq	2021-04-11	40
IQ	Iraq	2021-04-12	40
IQ	Iraq	2021-04-13	18
IQ	Iraq	2021-04-14	8
IQ	Iraq	2021-04-15	1
IQ	Iraq	2021-04-16	-9
IQ	Iraq	2021-04-17	-2
IQ	Iraq	2021-04-18	16
IQ	Iraq	2021-04-19	14
IQ	Iraq	2021-04-20	16
IQ	Iraq	2021-04-21	16
IQ	Iraq	2021-04-22	7
IQ	Iraq	2021-04-23	0
IQ	Iraq	2021-04-24	3
IQ	Iraq	2021-04-25	19
IQ	Iraq	2021-04-26	17
IQ	Iraq	2021-04-27	22
IQ	Iraq	2021-04-28	25
IQ	Iraq	2021-04-29	18
IQ	Iraq	2021-04-30	11
IQ	Iraq	2021-05-01	14
IQ	Iraq	2021-05-02	31
IQ	Iraq	2021-05-03	31
IQ	Iraq	2021-05-04	33
IQ	Iraq	2021-05-05	29
IQ	Iraq	2021-05-06	21
IQ	Iraq	2021-05-07	16
IQ	Iraq	2021-05-08	18
IQ	Iraq	2021-05-09	36
IQ	Iraq	2021-05-10	39
IQ	Iraq	2021-05-11	48
IQ	Iraq	2021-05-12	22
IQ	Iraq	2021-05-13	1
IQ	Iraq	2021-05-14	31
IQ	Iraq	2021-05-15	33
IQ	Iraq	2021-05-16	43
IQ	Iraq	2021-05-17	44
IQ	Iraq	2021-05-18	44
IQ	Iraq	2021-05-19	42
IQ	Iraq	2021-05-20	32
IQ	Iraq	2021-05-21	36
IQ	Iraq	2021-05-22	36
IQ	Iraq	2021-05-23	45
IQ	Iraq	2021-05-24	44
IQ	Iraq	2021-05-25	47
IQ	Iraq	2021-05-26	49
IQ	Iraq	2021-05-27	43
IQ	Iraq	2021-05-28	51
IQ	Iraq	2021-05-29	52
IQ	Iraq	2021-05-30	58
IQ	Iraq	2021-05-31	59
IQ	Iraq	2021-06-01	64
IQ	Iraq	2021-06-02	63
IQ	Iraq	2021-06-03	55
IQ	Iraq	2021-06-04	58
IQ	Iraq	2021-06-05	57
IQ	Iraq	2021-06-06	60
IQ	Iraq	2021-06-07	59
IQ	Iraq	2021-06-08	63
IQ	Iraq	2021-06-09	62
IQ	Iraq	2021-06-10	51
IQ	Iraq	2021-06-11	52
IQ	Iraq	2021-06-12	49
IQ	Iraq	2021-06-13	51
IQ	Iraq	2021-06-14	51
IQ	Iraq	2021-06-15	51
IQ	Iraq	2021-06-16	50
IQ	Iraq	2021-06-17	37
IQ	Iraq	2021-06-18	40
IQ	Iraq	2021-06-19	38
IQ	Iraq	2021-06-20	42
IQ	Iraq	2021-06-21	41
IQ	Iraq	2021-06-22	45
IQ	Iraq	2021-06-23	45
IQ	Iraq	2021-06-24	40
IQ	Iraq	2021-06-25	44
IQ	Iraq	2021-06-26	44
IQ	Iraq	2021-06-27	47
IQ	Iraq	2021-06-28	50
IQ	Iraq	2021-06-29	52
IQ	Iraq	2021-06-30	57
IQ	Iraq	2021-07-01	49
IQ	Iraq	2021-07-02	52
IQ	Iraq	2021-07-03	54
IQ	Iraq	2021-07-04	60
IQ	Iraq	2021-07-05	63
IQ	Iraq	2021-07-06	67
IQ	Iraq	2021-07-07	66
IQ	Iraq	2021-07-08	53
IQ	Iraq	2021-07-09	56
IQ	Iraq	2021-07-10	56
IQ	Iraq	2021-07-11	59
IQ	Iraq	2021-07-12	61
IQ	Iraq	2021-07-13	65
IQ	Iraq	2021-07-14	65
IQ	Iraq	2021-07-15	54
IQ	Iraq	2021-07-16	60
IQ	Iraq	2021-07-17	62
IQ	Iraq	2021-07-18	69
IQ	Iraq	2021-07-19	64
IQ	Iraq	2021-07-20	51
IQ	Iraq	2021-07-21	49
IQ	Iraq	2021-07-22	40
IQ	Iraq	2021-07-23	52
IQ	Iraq	2021-07-24	50
IQ	Iraq	2021-07-25	54
IQ	Iraq	2021-07-26	53
IQ	Iraq	2021-07-27	58
IQ	Iraq	2021-07-28	61
IQ	Iraq	2021-07-29	53
IQ	Iraq	2021-07-30	54
IQ	Iraq	2021-07-31	58
IQ	Iraq	2021-08-01	63
IQ	Iraq	2021-08-02	62
IQ	Iraq	2021-08-03	68
IQ	Iraq	2021-08-04	69
IQ	Iraq	2021-08-05	56
IQ	Iraq	2021-08-06	57
IQ	Iraq	2021-08-07	62
IQ	Iraq	2021-08-08	67
IQ	Iraq	2021-08-09	66
IQ	Iraq	2021-08-10	70
IQ	Iraq	2021-08-11	67
IQ	Iraq	2021-08-12	54
IQ	Iraq	2021-08-13	58
IQ	Iraq	2021-08-14	61
IQ	Iraq	2021-08-15	67
IQ	Iraq	2021-08-16	65
IQ	Iraq	2021-08-17	69
IQ	Iraq	2021-08-18	66
IQ	Iraq	2021-08-19	27
IQ	Iraq	2021-08-20	51
IQ	Iraq	2021-08-21	56
IQ	Iraq	2021-08-22	58
IQ	Iraq	2021-08-23	59
IQ	Iraq	2021-08-24	62
IQ	Iraq	2021-08-25	62
IQ	Iraq	2021-08-26	52
IQ	Iraq	2021-08-27	54
IQ	Iraq	2021-08-28	55
IQ	Iraq	2021-08-29	62
IQ	Iraq	2021-08-30	67
IQ	Iraq	2021-08-31	73
IQ	Iraq	2021-09-01	72
IQ	Iraq	2021-09-02	60
IQ	Iraq	2021-09-03	65
IQ	Iraq	2021-09-04	68
IQ	Iraq	2021-09-05	72
IQ	Iraq	2021-09-06	70
IQ	Iraq	2021-09-07	74
IQ	Iraq	2021-09-08	73
IQ	Iraq	2021-09-09	62
IQ	Iraq	2021-09-10	68
IQ	Iraq	2021-09-11	69
IQ	Iraq	2021-09-12	73
IQ	Iraq	2021-09-13	73
IQ	Iraq	2021-09-14	76
IQ	Iraq	2021-09-15	73
IQ	Iraq	2021-09-16	61
IQ	Iraq	2021-09-17	67
IQ	Iraq	2021-09-18	67
IQ	Iraq	2021-09-19	70
IQ	Iraq	2021-09-20	72
IQ	Iraq	2021-09-21	76
IQ	Iraq	2021-09-22	76
IQ	Iraq	2021-09-23	64
IQ	Iraq	2021-09-24	71
IQ	Iraq	2021-09-25	67
IQ	Iraq	2021-09-26	71
IQ	Iraq	2021-09-27	73
IQ	Iraq	2021-09-28	65
IQ	Iraq	2021-09-29	82
IQ	Iraq	2021-09-30	74
IQ	Iraq	2021-10-01	81
IQ	Iraq	2021-10-02	79
IQ	Iraq	2021-10-03	81
IQ	Iraq	2021-10-04	80
IQ	Iraq	2021-10-05	88
IQ	Iraq	2021-10-06	84
IQ	Iraq	2021-10-07	73
IQ	Iraq	2021-10-08	79
IQ	Iraq	2021-10-09	74
IQ	Iraq	2021-10-10	40
IQ	Iraq	2021-10-11	79
IQ	Iraq	2021-10-12	83
IQ	Iraq	2021-10-13	84
IQ	Iraq	2021-10-14	72
IQ	Iraq	2021-10-15	80
LY	Libya	2021-01-01	23
LY	Libya	2021-01-02	30
LY	Libya	2021-01-03	34
LY	Libya	2021-01-04	34
LY	Libya	2021-01-05	35
LY	Libya	2021-01-06	33
LY	Libya	2021-01-07	37
LY	Libya	2021-01-08	27
LY	Libya	2021-01-09	36
LY	Libya	2021-01-10	43
LY	Libya	2021-01-11	42
LY	Libya	2021-01-12	42
LY	Libya	2021-01-13	37
LY	Libya	2021-01-14	37
LY	Libya	2021-01-15	19
LY	Libya	2021-01-16	26
LY	Libya	2021-01-17	34
LY	Libya	2021-01-18	34
LY	Libya	2021-01-19	37
LY	Libya	2021-01-20	37
LY	Libya	2021-01-21	36
LY	Libya	2021-01-22	26
LY	Libya	2021-01-23	33
LY	Libya	2021-01-24	40
LY	Libya	2021-01-25	39
LY	Libya	2021-01-26	36
LY	Libya	2021-01-27	36
LY	Libya	2021-01-28	35
LY	Libya	2021-01-29	30
LY	Libya	2021-01-30	38
LY	Libya	2021-01-31	44
LY	Libya	2021-02-01	45
LY	Libya	2021-02-02	48
LY	Libya	2021-02-03	37
LY	Libya	2021-02-04	33
LY	Libya	2021-02-05	23
LY	Libya	2021-02-06	30
LY	Libya	2021-02-07	34
LY	Libya	2021-02-08	38
LY	Libya	2021-02-09	44
LY	Libya	2021-02-10	42
LY	Libya	2021-02-11	42
LY	Libya	2021-02-12	29
LY	Libya	2021-02-13	42
LY	Libya	2021-02-14	47
LY	Libya	2021-02-15	37
LY	Libya	2021-02-16	48
LY	Libya	2021-02-17	39
LY	Libya	2021-02-18	41
LY	Libya	2021-02-19	34
LY	Libya	2021-02-20	47
LY	Libya	2021-02-21	51
LY	Libya	2021-02-22	48
LY	Libya	2021-02-23	49
LY	Libya	2021-02-24	48
LY	Libya	2021-02-25	46
LY	Libya	2021-02-26	34
LY	Libya	2021-02-27	45
LY	Libya	2021-02-28	52
LY	Libya	2021-03-01	51
LY	Libya	2021-03-02	53
LY	Libya	2021-03-03	52
LY	Libya	2021-03-04	51
LY	Libya	2021-03-05	39
LY	Libya	2021-03-06	49
LY	Libya	2021-03-07	55
LY	Libya	2021-03-08	51
LY	Libya	2021-03-09	55
LY	Libya	2021-03-10	54
LY	Libya	2021-03-11	52
LY	Libya	2021-03-12	43
LY	Libya	2021-03-13	52
LY	Libya	2021-03-14	60
LY	Libya	2021-03-15	57
LY	Libya	2021-03-16	60
LY	Libya	2021-03-17	60
LY	Libya	2021-03-18	59
LY	Libya	2021-03-19	44
LY	Libya	2021-03-20	59
LY	Libya	2021-03-21	71
LY	Libya	2021-03-22	61
LY	Libya	2021-03-23	58
LY	Libya	2021-03-24	61
LY	Libya	2021-03-25	60
LY	Libya	2021-03-26	48
LY	Libya	2021-03-27	60
LY	Libya	2021-03-28	66
LY	Libya	2021-03-29	66
LY	Libya	2021-03-30	68
LY	Libya	2021-03-31	67
LY	Libya	2021-04-01	68
LY	Libya	2021-04-02	56
LY	Libya	2021-04-03	65
LY	Libya	2021-04-04	73
LY	Libya	2021-04-05	75
LY	Libya	2021-04-06	81
LY	Libya	2021-04-07	79
LY	Libya	2021-04-08	82
LY	Libya	2021-04-09	71
LY	Libya	2021-04-10	85
LY	Libya	2021-04-11	96
LY	Libya	2021-04-12	107
LY	Libya	2021-04-13	45
LY	Libya	2021-04-14	47
LY	Libya	2021-04-15	40
LY	Libya	2021-04-16	51
LY	Libya	2021-04-17	48
LY	Libya	2021-04-18	58
LY	Libya	2021-04-19	62
LY	Libya	2021-04-20	65
LY	Libya	2021-04-21	63
LY	Libya	2021-04-22	53
LY	Libya	2021-04-23	74
LY	Libya	2021-04-24	62
LY	Libya	2021-04-25	69
LY	Libya	2021-04-26	67
LY	Libya	2021-04-27	72
LY	Libya	2021-04-28	71
LY	Libya	2021-04-29	55
LY	Libya	2021-04-30	87
LY	Libya	2021-05-01	70
LY	Libya	2021-05-02	82
LY	Libya	2021-05-03	88
LY	Libya	2021-05-04	96
LY	Libya	2021-05-05	94
LY	Libya	2021-05-06	86
LY	Libya	2021-05-07	120
LY	Libya	2021-05-08	97
LY	Libya	2021-05-09	107
LY	Libya	2021-05-10	119
LY	Libya	2021-05-11	132
LY	Libya	2021-05-12	139
LY	Libya	2021-05-13	66
LY	Libya	2021-05-14	65
LY	Libya	2021-05-15	40
LY	Libya	2021-05-16	73
LY	Libya	2021-05-17	76
LY	Libya	2021-05-18	84
LY	Libya	2021-05-19	79
LY	Libya	2021-05-20	78
LY	Libya	2021-05-21	78
LY	Libya	2021-05-22	85
LY	Libya	2021-05-23	90
LY	Libya	2021-05-24	89
LY	Libya	2021-05-25	96
LY	Libya	2021-05-26	92
LY	Libya	2021-05-27	91
LY	Libya	2021-05-28	90
LY	Libya	2021-05-29	92
LY	Libya	2021-05-30	104
LY	Libya	2021-05-31	106
LY	Libya	2021-06-01	110
LY	Libya	2021-06-02	105
LY	Libya	2021-06-03	101
LY	Libya	2021-06-04	97
LY	Libya	2021-06-05	101
LY	Libya	2021-06-06	103
LY	Libya	2021-06-07	107
LY	Libya	2021-06-08	110
LY	Libya	2021-06-09	113
LY	Libya	2021-06-10	107
LY	Libya	2021-06-11	91
LY	Libya	2021-06-12	97
LY	Libya	2021-06-13	104
LY	Libya	2021-06-14	104
LY	Libya	2021-06-15	107
LY	Libya	2021-06-16	100
LY	Libya	2021-06-17	95
LY	Libya	2021-06-18	84
LY	Libya	2021-06-19	83
LY	Libya	2021-06-20	87
LY	Libya	2021-06-21	90
LY	Libya	2021-06-22	85
LY	Libya	2021-06-23	83
LY	Libya	2021-06-24	90
LY	Libya	2021-06-25	85
LY	Libya	2021-06-26	90
LY	Libya	2021-06-27	97
LY	Libya	2021-06-28	95
LY	Libya	2021-06-29	92
LY	Libya	2021-06-30	91
LY	Libya	2021-07-01	90
LY	Libya	2021-07-02	85
LY	Libya	2021-07-03	94
LY	Libya	2021-07-04	101
LY	Libya	2021-07-05	107
LY	Libya	2021-07-06	110
LY	Libya	2021-07-07	109
LY	Libya	2021-07-08	105
LY	Libya	2021-07-09	93
LY	Libya	2021-07-10	99
LY	Libya	2021-07-11	103
LY	Libya	2021-07-12	107
LY	Libya	2021-07-13	108
LY	Libya	2021-07-14	111
LY	Libya	2021-07-15	112
LY	Libya	2021-07-16	106
LY	Libya	2021-07-17	124
LY	Libya	2021-07-18	142
LY	Libya	2021-07-19	128
LY	Libya	2021-07-20	0
LY	Libya	2021-07-21	23
LY	Libya	2021-07-22	22
LY	Libya	2021-07-23	56
LY	Libya	2021-07-24	73
LY	Libya	2021-07-25	81
LY	Libya	2021-07-26	82
LY	Libya	2021-07-27	70
LY	Libya	2021-07-28	72
LY	Libya	2021-07-29	66
LY	Libya	2021-07-30	45
LY	Libya	2021-07-31	63
LY	Libya	2021-08-01	70
LY	Libya	2021-08-02	71
LY	Libya	2021-08-03	76
LY	Libya	2021-08-04	74
LY	Libya	2021-08-05	73
LY	Libya	2021-08-06	69
LY	Libya	2021-08-07	26
LY	Libya	2021-08-08	33
LY	Libya	2021-08-09	33
LY	Libya	2021-08-10	86
LY	Libya	2021-08-11	83
LY	Libya	2021-08-12	77
LY	Libya	2021-08-13	58
LY	Libya	2021-08-14	94
LY	Libya	2021-08-15	99
LY	Libya	2021-08-16	101
LY	Libya	2021-08-17	100
LY	Libya	2021-08-18	94
LY	Libya	2021-08-19	94
LY	Libya	2021-08-20	82
LY	Libya	2021-08-21	95
LY	Libya	2021-08-22	101
LY	Libya	2021-08-23	105
LY	Libya	2021-08-24	107
LY	Libya	2021-08-25	105
LY	Libya	2021-08-26	99
LY	Libya	2021-08-27	81
LY	Libya	2021-08-28	91
LY	Libya	2021-08-29	100
LY	Libya	2021-08-30	106
LY	Libya	2021-08-31	109
LY	Libya	2021-09-01	108
LY	Libya	2021-09-02	104
LY	Libya	2021-09-03	89
LY	Libya	2021-09-04	100
LY	Libya	2021-09-05	108
LY	Libya	2021-09-06	113
LY	Libya	2021-09-07	120
LY	Libya	2021-09-08	117
LY	Libya	2021-09-09	111
LY	Libya	2021-09-10	94
LY	Libya	2021-09-11	106
LY	Libya	2021-09-12	116
LY	Libya	2021-09-13	118
LY	Libya	2021-09-14	121
LY	Libya	2021-09-15	119
LY	Libya	2021-09-16	109
LY	Libya	2021-09-17	99
LY	Libya	2021-09-18	107
LY	Libya	2021-09-19	111
LY	Libya	2021-09-20	113
LY	Libya	2021-09-21	115
LY	Libya	2021-09-22	113
LY	Libya	2021-09-23	112
LY	Libya	2021-09-24	100
LY	Libya	2021-09-25	107
LY	Libya	2021-09-26	116
LY	Libya	2021-09-27	119
LY	Libya	2021-09-28	122
LY	Libya	2021-09-29	120
LY	Libya	2021-09-30	119
LY	Libya	2021-10-01	110
LY	Libya	2021-10-02	114
LY	Libya	2021-10-03	120
LY	Libya	2021-10-04	123
LY	Libya	2021-10-05	125
LY	Libya	2021-10-06	125
LY	Libya	2021-10-07	123
LY	Libya	2021-10-08	108
LY	Libya	2021-10-09	119
LY	Libya	2021-10-10	126
LY	Libya	2021-10-11	128
LY	Libya	2021-10-12	136
LY	Libya	2021-10-13	137
LY	Libya	2021-10-14	126
LY	Libya	2021-10-15	122
SA	Saudi Arabia	2021-01-01	-15
SA	Saudi Arabia	2021-01-02	-15
SA	Saudi Arabia	2021-01-03	-9
SA	Saudi Arabia	2021-01-04	-13
SA	Saudi Arabia	2021-01-05	-12
SA	Saudi Arabia	2021-01-06	-13
SA	Saudi Arabia	2021-01-07	-15
SA	Saudi Arabia	2021-01-08	-18
SA	Saudi Arabia	2021-01-09	-17
SA	Saudi Arabia	2021-01-10	-9
SA	Saudi Arabia	2021-01-11	-13
SA	Saudi Arabia	2021-01-12	-14
SA	Saudi Arabia	2021-01-13	-16
SA	Saudi Arabia	2021-01-14	-18
SA	Saudi Arabia	2021-01-15	-22
SA	Saudi Arabia	2021-01-16	-21
SA	Saudi Arabia	2021-01-17	-18
SA	Saudi Arabia	2021-01-18	-21
SA	Saudi Arabia	2021-01-19	-22
SA	Saudi Arabia	2021-01-20	-23
SA	Saudi Arabia	2021-01-21	-22
SA	Saudi Arabia	2021-01-22	-23
SA	Saudi Arabia	2021-01-23	-22
SA	Saudi Arabia	2021-01-24	-20
SA	Saudi Arabia	2021-01-25	-21
SA	Saudi Arabia	2021-01-26	-20
SA	Saudi Arabia	2021-01-27	-15
SA	Saudi Arabia	2021-01-28	-13
SA	Saudi Arabia	2021-01-29	-14
SA	Saudi Arabia	2021-01-30	-16
SA	Saudi Arabia	2021-01-31	-13
SA	Saudi Arabia	2021-02-01	-13
SA	Saudi Arabia	2021-02-02	-10
SA	Saudi Arabia	2021-02-03	-10
SA	Saudi Arabia	2021-02-04	-12
SA	Saudi Arabia	2021-02-05	-18
SA	Saudi Arabia	2021-02-06	-15
SA	Saudi Arabia	2021-02-07	-12
SA	Saudi Arabia	2021-02-08	-15
SA	Saudi Arabia	2021-02-09	-13
SA	Saudi Arabia	2021-02-10	-11
SA	Saudi Arabia	2021-02-11	-13
SA	Saudi Arabia	2021-02-12	-15
SA	Saudi Arabia	2021-02-13	-14
SA	Saudi Arabia	2021-02-14	-9
SA	Saudi Arabia	2021-02-15	-13
SA	Saudi Arabia	2021-02-16	-13
SA	Saudi Arabia	2021-02-17	-13
SA	Saudi Arabia	2021-02-18	-13
SA	Saudi Arabia	2021-02-19	-15
SA	Saudi Arabia	2021-02-20	-14
SA	Saudi Arabia	2021-02-21	-11
SA	Saudi Arabia	2021-02-22	-15
SA	Saudi Arabia	2021-02-23	-15
SA	Saudi Arabia	2021-02-24	-14
SA	Saudi Arabia	2021-02-25	-10
SA	Saudi Arabia	2021-02-26	-14
SA	Saudi Arabia	2021-02-27	-13
SA	Saudi Arabia	2021-02-28	-3
SA	Saudi Arabia	2021-03-01	-5
SA	Saudi Arabia	2021-03-02	-4
SA	Saudi Arabia	2021-03-03	-5
SA	Saudi Arabia	2021-03-04	-6
SA	Saudi Arabia	2021-03-05	-9
SA	Saudi Arabia	2021-03-06	-7
SA	Saudi Arabia	2021-03-07	-1
SA	Saudi Arabia	2021-03-08	-5
SA	Saudi Arabia	2021-03-09	-4
SA	Saudi Arabia	2021-03-10	-4
SA	Saudi Arabia	2021-03-11	-3
SA	Saudi Arabia	2021-03-12	-11
SA	Saudi Arabia	2021-03-13	-5
SA	Saudi Arabia	2021-03-14	-1
SA	Saudi Arabia	2021-03-15	-5
SA	Saudi Arabia	2021-03-16	-5
SA	Saudi Arabia	2021-03-17	-4
SA	Saudi Arabia	2021-03-18	-3
SA	Saudi Arabia	2021-03-19	-3
SA	Saudi Arabia	2021-03-20	-4
SA	Saudi Arabia	2021-03-21	0
SA	Saudi Arabia	2021-03-22	-6
SA	Saudi Arabia	2021-03-23	-5
SA	Saudi Arabia	2021-03-24	-5
SA	Saudi Arabia	2021-03-25	-1
SA	Saudi Arabia	2021-03-26	-2
SA	Saudi Arabia	2021-03-27	-2
SA	Saudi Arabia	2021-03-28	5
SA	Saudi Arabia	2021-03-29	1
SA	Saudi Arabia	2021-03-30	2
SA	Saudi Arabia	2021-03-31	3
SA	Saudi Arabia	2021-04-01	4
SA	Saudi Arabia	2021-04-02	4
SA	Saudi Arabia	2021-04-03	3
SA	Saudi Arabia	2021-04-04	5
SA	Saudi Arabia	2021-04-05	2
SA	Saudi Arabia	2021-04-06	2
SA	Saudi Arabia	2021-04-07	3
SA	Saudi Arabia	2021-04-08	3
SA	Saudi Arabia	2021-04-09	1
SA	Saudi Arabia	2021-04-10	4
SA	Saudi Arabia	2021-04-11	12
SA	Saudi Arabia	2021-04-12	10
SA	Saudi Arabia	2021-04-13	-25
SA	Saudi Arabia	2021-04-14	-22
SA	Saudi Arabia	2021-04-15	-22
SA	Saudi Arabia	2021-04-16	-21
SA	Saudi Arabia	2021-04-17	-21
SA	Saudi Arabia	2021-04-18	-16
SA	Saudi Arabia	2021-04-19	-17
SA	Saudi Arabia	2021-04-20	-16
SA	Saudi Arabia	2021-04-21	-15
SA	Saudi Arabia	2021-04-22	-17
SA	Saudi Arabia	2021-04-23	-15
SA	Saudi Arabia	2021-04-24	-17
SA	Saudi Arabia	2021-04-25	-7
SA	Saudi Arabia	2021-04-26	-10
SA	Saudi Arabia	2021-04-27	-7
SA	Saudi Arabia	2021-04-28	-4
SA	Saudi Arabia	2021-04-29	-6
SA	Saudi Arabia	2021-04-30	-4
SA	Saudi Arabia	2021-05-01	-5
SA	Saudi Arabia	2021-05-02	1
SA	Saudi Arabia	2021-05-03	-2
SA	Saudi Arabia	2021-05-04	-1
SA	Saudi Arabia	2021-05-05	-1
SA	Saudi Arabia	2021-05-06	-4
SA	Saudi Arabia	2021-05-07	-2
SA	Saudi Arabia	2021-05-08	-3
SA	Saudi Arabia	2021-05-09	8
SA	Saudi Arabia	2021-05-10	9
SA	Saudi Arabia	2021-05-11	14
SA	Saudi Arabia	2021-05-12	17
SA	Saudi Arabia	2021-05-13	-11
SA	Saudi Arabia	2021-05-14	-10
SA	Saudi Arabia	2021-05-15	-9
SA	Saudi Arabia	2021-05-16	3
SA	Saudi Arabia	2021-05-17	0
SA	Saudi Arabia	2021-05-18	-1
SA	Saudi Arabia	2021-05-19	-3
SA	Saudi Arabia	2021-05-20	-2
SA	Saudi Arabia	2021-05-21	-5
SA	Saudi Arabia	2021-05-22	-3
SA	Saudi Arabia	2021-05-23	2
SA	Saudi Arabia	2021-05-24	0
SA	Saudi Arabia	2021-05-25	2
SA	Saudi Arabia	2021-05-26	3
SA	Saudi Arabia	2021-05-27	7
SA	Saudi Arabia	2021-05-28	5
SA	Saudi Arabia	2021-05-29	6
SA	Saudi Arabia	2021-05-30	10
SA	Saudi Arabia	2021-05-31	8
SA	Saudi Arabia	2021-06-01	10
SA	Saudi Arabia	2021-06-02	9
SA	Saudi Arabia	2021-06-03	8
SA	Saudi Arabia	2021-06-04	6
SA	Saudi Arabia	2021-06-05	5
SA	Saudi Arabia	2021-06-06	10
SA	Saudi Arabia	2021-06-07	6
SA	Saudi Arabia	2021-06-08	8
SA	Saudi Arabia	2021-06-09	6
SA	Saudi Arabia	2021-06-10	8
SA	Saudi Arabia	2021-06-11	3
SA	Saudi Arabia	2021-06-12	2
SA	Saudi Arabia	2021-06-13	7
SA	Saudi Arabia	2021-06-14	4
SA	Saudi Arabia	2021-06-15	4
SA	Saudi Arabia	2021-06-16	4
SA	Saudi Arabia	2021-06-17	1
SA	Saudi Arabia	2021-06-18	-1
SA	Saudi Arabia	2021-06-19	0
SA	Saudi Arabia	2021-06-20	5
SA	Saudi Arabia	2021-06-21	1
SA	Saudi Arabia	2021-06-22	2
SA	Saudi Arabia	2021-06-23	1
SA	Saudi Arabia	2021-06-24	4
SA	Saudi Arabia	2021-06-25	1
SA	Saudi Arabia	2021-06-26	1
SA	Saudi Arabia	2021-06-27	12
SA	Saudi Arabia	2021-06-28	9
SA	Saudi Arabia	2021-06-29	7
SA	Saudi Arabia	2021-06-30	8
SA	Saudi Arabia	2021-07-01	9
SA	Saudi Arabia	2021-07-02	6
SA	Saudi Arabia	2021-07-03	6
SA	Saudi Arabia	2021-07-04	12
SA	Saudi Arabia	2021-07-05	9
SA	Saudi Arabia	2021-07-06	9
SA	Saudi Arabia	2021-07-07	8
SA	Saudi Arabia	2021-07-08	7
SA	Saudi Arabia	2021-07-09	5
SA	Saudi Arabia	2021-07-10	5
SA	Saudi Arabia	2021-07-11	12
SA	Saudi Arabia	2021-07-12	9
SA	Saudi Arabia	2021-07-13	11
SA	Saudi Arabia	2021-07-14	11
SA	Saudi Arabia	2021-07-15	9
SA	Saudi Arabia	2021-07-16	5
SA	Saudi Arabia	2021-07-17	8
SA	Saudi Arabia	2021-07-18	22
SA	Saudi Arabia	2021-07-19	5
SA	Saudi Arabia	2021-07-20	-13
SA	Saudi Arabia	2021-07-21	-9
SA	Saudi Arabia	2021-07-22	-10
SA	Saudi Arabia	2021-07-23	-8
SA	Saudi Arabia	2021-07-24	-5
SA	Saudi Arabia	2021-07-25	5
SA	Saudi Arabia	2021-07-26	2
SA	Saudi Arabia	2021-07-27	8
SA	Saudi Arabia	2021-07-28	8
SA	Saudi Arabia	2021-07-29	7
SA	Saudi Arabia	2021-07-30	3
SA	Saudi Arabia	2021-07-31	4
SA	Saudi Arabia	2021-08-01	13
SA	Saudi Arabia	2021-08-02	11
SA	Saudi Arabia	2021-08-03	11
SA	Saudi Arabia	2021-08-04	10
SA	Saudi Arabia	2021-08-05	9
SA	Saudi Arabia	2021-08-06	5
SA	Saudi Arabia	2021-08-07	5
SA	Saudi Arabia	2021-08-08	11
SA	Saudi Arabia	2021-08-09	9
SA	Saudi Arabia	2021-08-10	11
SA	Saudi Arabia	2021-08-11	9
SA	Saudi Arabia	2021-08-12	8
SA	Saudi Arabia	2021-08-13	3
SA	Saudi Arabia	2021-08-14	3
SA	Saudi Arabia	2021-08-15	9
SA	Saudi Arabia	2021-08-16	6
SA	Saudi Arabia	2021-08-17	6
SA	Saudi Arabia	2021-08-18	1
SA	Saudi Arabia	2021-08-19	-2
SA	Saudi Arabia	2021-08-20	1
SA	Saudi Arabia	2021-08-21	3
SA	Saudi Arabia	2021-08-22	8
SA	Saudi Arabia	2021-08-23	5
SA	Saudi Arabia	2021-08-24	7
SA	Saudi Arabia	2021-08-25	10
SA	Saudi Arabia	2021-08-26	16
SA	Saudi Arabia	2021-08-27	12
SA	Saudi Arabia	2021-08-28	15
SA	Saudi Arabia	2021-08-29	16
SA	Saudi Arabia	2021-08-30	12
SA	Saudi Arabia	2021-08-31	13
SA	Saudi Arabia	2021-09-01	12
SA	Saudi Arabia	2021-09-02	12
SA	Saudi Arabia	2021-09-03	13
SA	Saudi Arabia	2021-09-04	13
SA	Saudi Arabia	2021-09-05	14
SA	Saudi Arabia	2021-09-06	10
SA	Saudi Arabia	2021-09-07	9
SA	Saudi Arabia	2021-09-08	10
SA	Saudi Arabia	2021-09-09	13
SA	Saudi Arabia	2021-09-10	13
SA	Saudi Arabia	2021-09-11	12
SA	Saudi Arabia	2021-09-12	13
SA	Saudi Arabia	2021-09-13	9
SA	Saudi Arabia	2021-09-14	9
SA	Saudi Arabia	2021-09-15	9
SA	Saudi Arabia	2021-09-16	10
SA	Saudi Arabia	2021-09-17	10
SA	Saudi Arabia	2021-09-18	8
SA	Saudi Arabia	2021-09-19	11
SA	Saudi Arabia	2021-09-20	9
SA	Saudi Arabia	2021-09-21	12
SA	Saudi Arabia	2021-09-22	21
SA	Saudi Arabia	2021-09-23	19
SA	Saudi Arabia	2021-09-24	9
SA	Saudi Arabia	2021-09-25	5
SA	Saudi Arabia	2021-09-26	10
SA	Saudi Arabia	2021-09-27	12
SA	Saudi Arabia	2021-09-28	12
SA	Saudi Arabia	2021-09-29	12
SA	Saudi Arabia	2021-09-30	15
SA	Saudi Arabia	2021-10-01	15
SA	Saudi Arabia	2021-10-02	14
SA	Saudi Arabia	2021-10-03	15
SA	Saudi Arabia	2021-10-04	10
SA	Saudi Arabia	2021-10-05	11
SA	Saudi Arabia	2021-10-06	12
SA	Saudi Arabia	2021-10-07	14
SA	Saudi Arabia	2021-10-08	14
SA	Saudi Arabia	2021-10-09	13
SA	Saudi Arabia	2021-10-10	16
SA	Saudi Arabia	2021-10-11	11
SA	Saudi Arabia	2021-10-12	10
SA	Saudi Arabia	2021-10-13	11
SA	Saudi Arabia	2021-10-14	12
SA	Saudi Arabia	2021-10-15	11
YE	Yemen	2021-01-01	33
YE	Yemen	2021-01-02	37
YE	Yemen	2021-01-03	39
YE	Yemen	2021-01-04	41
YE	Yemen	2021-01-05	36
YE	Yemen	2021-01-06	36
YE	Yemen	2021-01-07	40
YE	Yemen	2021-01-08	33
YE	Yemen	2021-01-09	38
YE	Yemen	2021-01-10	42
YE	Yemen	2021-01-11	43
YE	Yemen	2021-01-12	33
YE	Yemen	2021-01-13	29
YE	Yemen	2021-01-14	25
YE	Yemen	2021-01-15	15
YE	Yemen	2021-01-16	14
YE	Yemen	2021-01-17	20
YE	Yemen	2021-01-18	21
YE	Yemen	2021-01-19	17
YE	Yemen	2021-01-20	15
YE	Yemen	2021-01-21	21
YE	Yemen	2021-01-22	16
YE	Yemen	2021-01-23	18
YE	Yemen	2021-01-24	24
YE	Yemen	2021-01-25	25
YE	Yemen	2021-01-26	22
YE	Yemen	2021-01-27	21
YE	Yemen	2021-01-28	27
YE	Yemen	2021-01-29	25
YE	Yemen	2021-01-30	32
YE	Yemen	2021-01-31	35
YE	Yemen	2021-02-01	38
YE	Yemen	2021-02-02	33
YE	Yemen	2021-02-03	19
YE	Yemen	2021-02-04	15
YE	Yemen	2021-02-05	13
YE	Yemen	2021-02-06	14
YE	Yemen	2021-02-07	17
YE	Yemen	2021-02-08	19
YE	Yemen	2021-02-09	24
YE	Yemen	2021-02-10	22
YE	Yemen	2021-02-11	26
YE	Yemen	2021-02-12	23
YE	Yemen	2021-02-13	25
YE	Yemen	2021-02-14	30
YE	Yemen	2021-02-15	29
YE	Yemen	2021-02-16	29
YE	Yemen	2021-02-17	28
YE	Yemen	2021-02-18	32
YE	Yemen	2021-02-19	28
YE	Yemen	2021-02-20	30
YE	Yemen	2021-02-21	32
YE	Yemen	2021-02-22	34
YE	Yemen	2021-02-23	29
YE	Yemen	2021-02-24	29
YE	Yemen	2021-02-25	32
YE	Yemen	2021-02-26	25
YE	Yemen	2021-02-27	30
YE	Yemen	2021-02-28	31
YE	Yemen	2021-03-01	34
YE	Yemen	2021-03-02	32
YE	Yemen	2021-03-03	32
YE	Yemen	2021-03-04	35
YE	Yemen	2021-03-05	30
YE	Yemen	2021-03-06	31
YE	Yemen	2021-03-07	35
YE	Yemen	2021-03-08	35
YE	Yemen	2021-03-09	32
YE	Yemen	2021-03-10	33
YE	Yemen	2021-03-11	37
YE	Yemen	2021-03-12	32
YE	Yemen	2021-03-13	37
YE	Yemen	2021-03-14	41
YE	Yemen	2021-03-15	41
YE	Yemen	2021-03-16	33
YE	Yemen	2021-03-17	36
YE	Yemen	2021-03-18	41
YE	Yemen	2021-03-19	36
YE	Yemen	2021-03-20	29
YE	Yemen	2021-03-21	46
YE	Yemen	2021-03-22	45
YE	Yemen	2021-03-23	39
YE	Yemen	2021-03-24	39
YE	Yemen	2021-03-25	44
YE	Yemen	2021-03-26	38
YE	Yemen	2021-03-27	42
YE	Yemen	2021-03-28	45
YE	Yemen	2021-03-29	48
YE	Yemen	2021-03-30	44
YE	Yemen	2021-03-31	42
YE	Yemen	2021-04-01	48
YE	Yemen	2021-04-02	43
YE	Yemen	2021-04-03	48
YE	Yemen	2021-04-04	53
YE	Yemen	2021-04-05	56
YE	Yemen	2021-04-06	51
YE	Yemen	2021-04-07	47
YE	Yemen	2021-04-08	52
YE	Yemen	2021-04-09	48
YE	Yemen	2021-04-10	57
YE	Yemen	2021-04-11	62
YE	Yemen	2021-04-12	68
YE	Yemen	2021-04-13	22
YE	Yemen	2021-04-14	28
YE	Yemen	2021-04-15	26
YE	Yemen	2021-04-16	41
YE	Yemen	2021-04-17	29
YE	Yemen	2021-04-18	37
YE	Yemen	2021-04-19	42
YE	Yemen	2021-04-20	40
YE	Yemen	2021-04-21	40
YE	Yemen	2021-04-22	35
YE	Yemen	2021-04-23	54
YE	Yemen	2021-04-24	40
YE	Yemen	2021-04-25	46
YE	Yemen	2021-04-26	49
YE	Yemen	2021-04-27	44
YE	Yemen	2021-04-28	40
YE	Yemen	2021-04-29	43
YE	Yemen	2021-04-30	66
YE	Yemen	2021-05-01	42
YE	Yemen	2021-05-02	52
YE	Yemen	2021-05-03	62
YE	Yemen	2021-05-04	61
YE	Yemen	2021-05-05	53
YE	Yemen	2021-05-06	53
YE	Yemen	2021-05-07	80
YE	Yemen	2021-05-08	59
YE	Yemen	2021-05-09	68
YE	Yemen	2021-05-10	77
YE	Yemen	2021-05-11	74
YE	Yemen	2021-05-12	70
YE	Yemen	2021-05-13	45
YE	Yemen	2021-05-14	46
YE	Yemen	2021-05-15	36
YE	Yemen	2021-05-16	43
YE	Yemen	2021-05-17	52
YE	Yemen	2021-05-18	51
YE	Yemen	2021-05-19	48
YE	Yemen	2021-05-20	52
YE	Yemen	2021-05-21	62
YE	Yemen	2021-05-22	65
YE	Yemen	2021-05-23	68
YE	Yemen	2021-05-24	77
YE	Yemen	2021-05-25	70
YE	Yemen	2021-05-26	70
YE	Yemen	2021-05-27	74
YE	Yemen	2021-05-28	77
YE	Yemen	2021-05-29	76
YE	Yemen	2021-05-30	82
YE	Yemen	2021-05-31	89
YE	Yemen	2021-06-01	89
YE	Yemen	2021-06-02	83
YE	Yemen	2021-06-03	85
YE	Yemen	2021-06-04	83
YE	Yemen	2021-06-05	84
YE	Yemen	2021-06-06	88
YE	Yemen	2021-06-07	93
YE	Yemen	2021-06-08	90
YE	Yemen	2021-06-09	88
YE	Yemen	2021-06-10	87
YE	Yemen	2021-06-11	80
YE	Yemen	2021-06-12	80
YE	Yemen	2021-06-13	84
YE	Yemen	2021-06-14	87
YE	Yemen	2021-06-15	87
YE	Yemen	2021-06-16	81
YE	Yemen	2021-06-17	78
YE	Yemen	2021-06-18	72
YE	Yemen	2021-06-19	72
YE	Yemen	2021-06-20	74
YE	Yemen	2021-06-21	78
YE	Yemen	2021-06-22	77
YE	Yemen	2021-06-23	75
YE	Yemen	2021-06-24	79
YE	Yemen	2021-06-25	73
YE	Yemen	2021-06-26	76
YE	Yemen	2021-06-27	79
YE	Yemen	2021-06-28	85
YE	Yemen	2021-06-29	75
YE	Yemen	2021-06-30	75
YE	Yemen	2021-07-01	82
YE	Yemen	2021-07-02	79
YE	Yemen	2021-07-03	80
YE	Yemen	2021-07-04	85
YE	Yemen	2021-07-05	94
YE	Yemen	2021-07-06	92
YE	Yemen	2021-07-07	88
YE	Yemen	2021-07-08	89
YE	Yemen	2021-07-09	84
YE	Yemen	2021-07-10	88
YE	Yemen	2021-07-11	92
YE	Yemen	2021-07-12	100
YE	Yemen	2021-07-13	99
YE	Yemen	2021-07-14	102
YE	Yemen	2021-07-15	104
YE	Yemen	2021-07-16	100
YE	Yemen	2021-07-17	111
YE	Yemen	2021-07-18	116
YE	Yemen	2021-07-19	101
YE	Yemen	2021-07-20	60
YE	Yemen	2021-07-21	43
YE	Yemen	2021-07-22	43
YE	Yemen	2021-07-23	59
YE	Yemen	2021-07-24	59
YE	Yemen	2021-07-25	65
YE	Yemen	2021-07-26	80
YE	Yemen	2021-07-27	81
YE	Yemen	2021-07-28	80
YE	Yemen	2021-07-29	79
YE	Yemen	2021-07-30	82
YE	Yemen	2021-07-31	86
YE	Yemen	2021-08-01	93
YE	Yemen	2021-08-02	94
YE	Yemen	2021-08-03	98
YE	Yemen	2021-08-04	91
YE	Yemen	2021-08-05	89
YE	Yemen	2021-08-06	87
YE	Yemen	2021-08-07	89
YE	Yemen	2021-08-08	93
YE	Yemen	2021-08-09	99
YE	Yemen	2021-08-10	101
YE	Yemen	2021-08-11	83
YE	Yemen	2021-08-12	92
YE	Yemen	2021-08-13	91
YE	Yemen	2021-08-14	93
YE	Yemen	2021-08-15	98
YE	Yemen	2021-08-16	102
YE	Yemen	2021-08-17	94
YE	Yemen	2021-08-18	91
YE	Yemen	2021-08-19	92
YE	Yemen	2021-08-20	92
YE	Yemen	2021-08-21	92
YE	Yemen	2021-08-22	94
YE	Yemen	2021-08-23	102
YE	Yemen	2021-08-24	94
YE	Yemen	2021-08-25	92
YE	Yemen	2021-08-26	95
YE	Yemen	2021-08-27	89
YE	Yemen	2021-08-28	86
YE	Yemen	2021-08-29	91
YE	Yemen	2021-08-30	97
YE	Yemen	2021-08-31	93
YE	Yemen	2021-09-01	95
YE	Yemen	2021-09-02	97
YE	Yemen	2021-09-03	90
YE	Yemen	2021-09-04	89
YE	Yemen	2021-09-05	92
YE	Yemen	2021-09-06	99
YE	Yemen	2021-09-07	96
YE	Yemen	2021-09-08	90
YE	Yemen	2021-09-09	94
YE	Yemen	2021-09-10	87
YE	Yemen	2021-09-11	86
YE	Yemen	2021-09-12	91
YE	Yemen	2021-09-13	94
YE	Yemen	2021-09-14	89
YE	Yemen	2021-09-15	83
YE	Yemen	2021-09-16	87
YE	Yemen	2021-09-17	77
YE	Yemen	2021-09-18	85
YE	Yemen	2021-09-19	89
YE	Yemen	2021-09-20	97
YE	Yemen	2021-09-21	87
YE	Yemen	2021-09-22	89
YE	Yemen	2021-09-23	94
YE	Yemen	2021-09-24	85
YE	Yemen	2021-09-25	87
YE	Yemen	2021-09-26	84
YE	Yemen	2021-09-27	94
YE	Yemen	2021-09-28	91
YE	Yemen	2021-09-29	91
YE	Yemen	2021-09-30	95
YE	Yemen	2021-10-01	89
YE	Yemen	2021-10-02	88
YE	Yemen	2021-10-03	78
YE	Yemen	2021-10-04	98
YE	Yemen	2021-10-05	88
YE	Yemen	2021-10-06	90
YE	Yemen	2021-10-07	97
YE	Yemen	2021-10-08	88
YE	Yemen	2021-10-09	94
YE	Yemen	2021-10-10	97
YE	Yemen	2021-10-11	102
YE	Yemen	2021-10-12	100
YE	Yemen	2021-10-13	97
YE	Yemen	2021-10-14	98
YE	Yemen	2021-10-15	93
